# Supplementary material for: Disrupted Post-Transcriptional Regulation of Gene Expression as a Hallmark of Fatty Liver Progression
Source: Int J Mol Sci. 2024 Oct 15;25(20):11054. doi: 10.3390/ijms252011054 (PMC11507451; doi:10.3390/ijms252011054)
Supplement: Supplementary file 1 [file ijms-25-11054-s001.zip]

Archive with 4 entries (4 files):
- Supplementary Figure S1.pdf
- Supplementary Table S1_DESeq2_result.xlsx
- Supplementary Table S2_SHFD_GO_results.xlsx
- Supplementary Table S3_LHFD_GO_results.xlsx
