# Supplementary material for: Disrupted Post-Transcriptional Regulation of Gene Expression as a Hallmark of Fatty Liver Progression
Source: Int J Mol Sci. 2024 Oct 15;25(20):11054. doi: 10.3390/ijms252011054 (PMC11507451; doi:10.3390/ijms252011054)
Supplement: Supplementary file 1 [file ijms-25-11054-s001.zip › Supplementary Table S1_DESeq2_result.xlsx]

## Sheet: SHFD_exon_DESeq2_result
gene_id	gene_name	gene_biotype	baseMean	log2FoldChange	lfcSE	stat	pvalue	padj	baseMeanRank
ENSMUSG00000029368	Alb	protein_coding	2.1364e+06	-0.198614	0.139618	-1.42256	0.154864	0.529523	1
ENSMUSG00000032554	Trf	protein_coding	595964	0.118389	0.0864403	1.3696	0.170811	0.551026	2
ENSMUSG00000020609	Apob	protein_coding	544172	-0.0431628	0.102572	-0.420805	0.673898	0.917162	3
ENSMUSG00000037071	Scd1	protein_coding	462168	1.16772	0.407794	2.86351	0.00418976	0.0568821	4
ENSMUSG00000058207	Serpina3k	protein_coding	430004	-0.188864	0.121364	-1.55618	0.119665	0.463505	5
ENSMUSG00000002985	Apoe	protein_coding	418390	-0.147744	0.10914	-1.35371	0.175827	0.559236	6
ENSMUSG00000025991	Cps1	protein_coding	263978	-0.0520403	0.104315	-0.498878	0.617865	0.896646	7
ENSMUSG00000072849	Serpina1e	protein_coding	257975	-0.35195	0.204414	-1.72175	0.085115	0.3933	8
ENSMUSG00000030359	Pzp	protein_coding	221632	-0.0370135	0.0977119	-0.378802	0.704835	0.927159	9
ENSMUSG00000022868	Ahsg	protein_coding	212644	-0.187989	0.0876851	-2.14391	0.0320399	0.22834	10
ENSMUSG00000064373	Selenop	protein_coding	207400	-0.0345832	0.100968	-0.342517	0.731962	0.93451	11
ENSMUSG00000035540	Gc	protein_coding	197889	-0.0313829	0.0832592	-0.37693	0.706225	0.927461	12
ENSMUSG00000032083	Apoa1	protein_coding	196015	-0.0889069	0.137631	-0.64598	0.518293	0.855256	13
ENSMUSG00000024164	C3	protein_coding	189950	-0.288441	0.105489	-2.73433	0.00625078	0.0760479	14
ENSMUSG00000028307	Aldob	protein_coding	188707	0.617005	0.0970168	6.35978	2.02049e-10	2.52309e-08	15
ENSMUSG00000033831	Fgb	protein_coding	176347	-0.19374	0.128285	-1.51023	0.130985	0.485652	16
ENSMUSG00000005681	Apoa2	protein_coding	166355	-0.221071	0.0908785	-2.4326	0.0149908	0.140618	17
ENSMUSG00000037742	Eef1a1	protein_coding	162163	-0.137753	0.0918804	-1.49927	0.133805	0.48946	18
ENSMUSG00000061808	Ttr	protein_coding	160054	-0.0412844	0.104941	-0.393406	0.69402	0.92242	19
ENSMUSG00000059908	Mug1	protein_coding	148246	-0.718482	0.148766	-4.82959	1.36812e-06	6.97917e-05	20
ENSMUSG00000078672	Mup20	protein_coding	144576	0.0726818	0.324889	0.223713	0.822981	0.959381	21
ENSMUSG00000030895	Hpx	protein_coding	123699	0.390864	0.133345	2.93122	0.00337635	0.0484159	22
ENSMUSG00000028603	Scp2	protein_coding	121970	0.115778	0.0659321	1.75602	0.0790854	0.377858	23
ENSMUSG00000074768	Bhmt	protein_coding	120700	0.161636	0.123908	1.30448	0.192069	0.585289	24
ENSMUSG00000033860	Fgg	protein_coding	119709	-0.32519	0.119507	-2.7211	0.00650651	0.0778223	25
ENSMUSG00000054422	Fabp1	protein_coding	117084	0.0913188	0.0936685	0.974915	0.329603	0.735669	26
ENSMUSG00000008540	Mgst1	protein_coding	102182	-0.146223	0.107244	-1.36346	0.172739	0.554579	27
ENSMUSG00000025479	Cyp2e1	protein_coding	98254	-0.805215	0.132731	-6.0665	1.30726e-09	1.31983e-07	28
ENSMUSG00000027513	Pck1	protein_coding	97772.5	-0.242641	0.129804	-1.86928	0.0615838	0.337689	29
ENSMUSG00000057400	Ces1c	protein_coding	94362.5	-0.196973	0.106508	-1.84936	0.0644053	0.344526	30
ENSMUSG00000027187	Cat	protein_coding	92727.7	-0.294771	0.0792379	-3.72008	0.000199163	0.00488254	31
ENSMUSG00000037798	Mat1a	protein_coding	88410.6	0.281564	0.102982	2.73411	0.00625486	0.0760479	32
ENSMUSG00000076441	Ass1	protein_coding	87246.9	0.37562	0.121773	3.08459	0.00203832	0.0321941	33
ENSMUSG00000028186	Uox	protein_coding	83267.4	0.29376	0.138802	2.1164	0.0343109	0.237894	34
ENSMUSG00000027559	Car3	protein_coding	83239.7	-0.591997	0.0987571	-5.99447	2.04144e-09	1.95783e-07	35
ENSMUSG00000066154	Mup3	protein_coding	82466.4	-0.252079	0.118001	-2.13624	0.0326602	0.230447	36
ENSMUSG00000031722	Hp	protein_coding	80866.5	0.048846	0.173147	0.282107	0.777861	0.948144	37
ENSMUSG00000079015	Serpina1c	protein_coding	80398.8	-0.138513	0.0893972	-1.54941	0.121282	0.466154	38
ENSMUSG00000001670	Tat	protein_coding	76745.3	0.498933	0.185766	2.68582	0.00723518	0.0842909	39
ENSMUSG00000071178	Serpina1b	protein_coding	75944.1	-0.0583343	0.0833638	-0.699756	0.48408	0.833988	40
ENSMUSG00000026715	Serpinc1	protein_coding	74549.3	-0.0325224	0.0856613	-0.379663	0.704196	0.927127	41
ENSMUSG00000027875	Hmgcs2	protein_coding	72121	-0.167355	0.12537	-1.33489	0.181911	0.569387	42
ENSMUSG00000074207	Adh1	protein_coding	69690.4	-0.137589	0.110433	-1.24591	0.212799	0.610346	43
ENSMUSG00000020777	Acox1	protein_coding	68027.3	-0.246901	0.0946988	-2.60723	0.00912784	0.0993174	44
ENSMUSG00000003053	Cyp2c29	protein_coding	66085.9	-1.61731	0.18993	-8.51527	1.66202e-17	5.24323e-15	45
ENSMUSG00000071177	Serpina1d	protein_coding	65975.5	-0.022091	0.0908878	-0.243057	0.807961	0.955716	46
ENSMUSG00000028011	Tdo2	protein_coding	65825	-0.12477	0.114904	-1.08586	0.277543	0.681592	47
ENSMUSG00000017344	Vtn	protein_coding	64347.3	0.0121394	0.0772341	0.157176	0.875106	0.971172	48
ENSMUSG00000028356	Ambp	protein_coding	63365.4	-0.028794	0.100832	-0.285563	0.775213	0.94712	49
ENSMUSG00000029445	Hpd	protein_coding	59528.1	-0.00776551	0.0955601	-0.0812631	0.935233	0.985679	50
ENSMUSG00000030236	Slco1b2	protein_coding	59509.8	-0.227018	0.113496	-2.00023	0.0454751	0.280719	51
ENSMUSG00000056035	Cyp3a11	protein_coding	59061.4	-2.42862	0.387623	-6.26543	3.71801e-10	4.32733e-08	52
ENSMUSG00000027249	F2	protein_coding	53704.8	-0.0561572	0.0769538	-0.729753	0.465541	0.824359	53
ENSMUSG00000067235	H2-Q10	protein_coding	53243	0.391046	0.0842376	4.64217	3.44762e-06	0.000154217	54
ENSMUSG00000030088	Aldh1l1	protein_coding	52898.5	-0.100324	0.0803131	-1.24916	0.211607	0.609795	55
ENSMUSG00000073842	Mup7	protein_coding	52676.7	-0.471105	0.437786	-1.07611	0.281879	0.686125	56
ENSMUSG00000021922	Itih4	protein_coding	52435.1	0.3401	0.170898	1.99007	0.0465829	0.285499	57
ENSMUSG00000025934	Gsta3	protein_coding	51487.2	-0.35525	0.103487	-3.43281	0.000597364	0.0120356	58
ENSMUSG00000000049	Apoh	protein_coding	49220.5	-0.152713	0.0990437	-1.54187	0.123104	0.470001	59
ENSMUSG00000066366	Serpina1a	protein_coding	48945.9	-0.115896	0.0836809	-1.38498	0.166059	0.545253	60
ENSMUSG00000002769	Gnmt	protein_coding	46360.9	0.114642	0.101074	1.13424	0.256694	0.660421	61
ENSMUSG00000025130	P4hb	protein_coding	46001.8	0.0327937	0.0839996	0.390403	0.696239	0.923901	62
ENSMUSG00000019987	Arg1	protein_coding	45832.8	0.116768	0.0947004	1.23303	0.217564	0.616472	63
ENSMUSG00000028967	Errfi1	protein_coding	45808.7	-0.0789269	0.0875549	-0.901455	0.367346	0.762207	64
ENSMUSG00000015656	Hspa8	protein_coding	45795.9	0.279852	0.194139	1.4415	0.149443	0.517816	65
ENSMUSG00000069922	Ces3a	protein_coding	45496.3	-0.240683	0.127167	-1.89265	0.0584046	0.328728	66
ENSMUSG00000073418	C4b	protein_coding	43796	0.331163	0.149756	2.21135	0.0270117	0.205337	67
ENSMUSG00000040564	Apoc1	protein_coding	43672.9	-0.165252	0.093188	-1.77331	0.0761767	0.371714	68
ENSMUSG00000053279	Aldh1a1	protein_coding	42880.4	-0.600511	0.166393	-3.609	0.000307379	0.00691342	69
ENSMUSG00000026664	Phyh	protein_coding	42297	-0.467974	0.0956519	-4.89247	9.95807e-07	5.28218e-05	70
ENSMUSG00000003617	Cp	protein_coding	41586.6	-0.226273	0.0882154	-2.56501	0.0103174	0.108211	71
ENSMUSG00000064294	Aox3	protein_coding	41399.1	-0.153663	0.110158	-1.39494	0.163034	0.540457	72
ENSMUSG00000026874	Hc	protein_coding	41174.9	0.139782	0.116467	1.20019	0.230065	0.629683	73
ENSMUSG00000050708	Ftl1	protein_coding	40969	0.115153	0.121982	0.944016	0.345162	0.747553	74
ENSMUSG00000023070	Rgn	protein_coding	40786.1	-0.14556	0.0992894	-1.46602	0.142643	0.505472	75
ENSMUSG00000020051	Pah	protein_coding	40720	0.218699	0.137751	1.58764	0.112367	0.450229	76
ENSMUSG00000034994	Eef2	protein_coding	40419	-0.108642	0.0767924	-1.41475	0.157141	0.532191	77
ENSMUSG00000059481	Plg	protein_coding	40158.4	-0.245203	0.0914981	-2.67988	0.00736493	0.0854193	78
ENSMUSG00000037254	Itih2	protein_coding	39951	-0.00976347	0.110511	-0.0883485	0.9296	0.985333	79
ENSMUSG00000025153	Fasn	protein_coding	38919.9	2.12205	0.192184	11.0418	2.40232e-28	2.39991e-25	80
ENSMUSG00000006373	Pgrmc1	protein_coding	38707.3	-0.447054	0.0732486	-6.10325	1.03935e-09	1.10263e-07	81
ENSMUSG00000025393	Atp5b	protein_coding	38499.6	-0.0671527	0.0675851	-0.993603	0.320416	0.725392	82
ENSMUSG00000026417	Pigr	protein_coding	38496.6	-0.538123	0.0874047	-6.15669	7.42829e-10	8.16975e-08	83
ENSMUSG00000018796	Acsl1	protein_coding	38427.9	-0.409956	0.127265	-3.22128	0.00127619	0.0221725	84
ENSMUSG00000028001	Fga	protein_coding	38296.5	-0.355017	0.117498	-3.02147	0.00251553	0.0384155	85
ENSMUSG00000037053	Azgp1	protein_coding	37621.9	-0.221353	0.0813984	-2.71938	0.00654036	0.0778609	86
ENSMUSG00000026193	Fn1	protein_coding	37616.1	0.174916	0.213152	0.820618	0.411864	0.792143	87
ENSMUSG00000027227	Sord	protein_coding	37422.7	-0.158486	0.0747487	-2.12025	0.0339853	0.236595	88
ENSMUSG00000033634	Nat8f2	protein_coding	36551.7	0.405157	0.141397	2.86538	0.00416512	0.0566758	89
ENSMUSG00000032079	Apoa5	protein_coding	36515.8	0.0404827	0.100553	0.402602	0.687241	0.919851	90
ENSMUSG00000021210	Akr1c6	protein_coding	36406.3	-0.421801	0.110936	-3.80221	0.000143413	0.00372128	91
ENSMUSG00000068086	Cyp2d9	protein_coding	35744.1	-0.551589	0.184557	-2.98873	0.00280143	0.0417706	92
ENSMUSG00000026473	Glul	protein_coding	35256.3	-0.0485727	0.167127	-0.290633	0.771332	0.945667	93
ENSMUSG00000090231	Cfb	protein_coding	35156.8	-0.078279	0.119945	-0.652622	0.514	0.85344	94
ENSMUSG00000060802	B2m	protein_coding	35103.4	-0.12156	0.0787767	-1.54309	0.122809	0.469312	95
ENSMUSG00000006522	Itih3	protein_coding	35051.5	0.149437	0.105749	1.41313	0.157619	0.533164	96
ENSMUSG00000035031	C8a	protein_coding	34961.8	-0.0100169	0.12047	-0.0831485	0.933733	0.985359	97
ENSMUSG00000026365	Cfh	protein_coding	34813.7	-0.188179	0.111391	-1.68937	0.0911493	0.407324	98
ENSMUSG00000049091	Sephs2	protein_coding	34683.1	-0.0980838	0.0919067	-1.06721	0.285877	0.689934	99
ENSMUSG00000040134	Rdh7	protein_coding	34644.8	-0.274822	0.0901501	-3.04849	0.00229993	0.0355303	100
ENSMUSG00000027359	Slc27a2	protein_coding	34458	-0.195186	0.112583	-1.73372	0.0829684	0.387241	101
ENSMUSG00000022875	Kng1	protein_coding	33919.1	-0.179246	0.0900048	-1.99152	0.0464239	0.284816	102
ENSMUSG00000027597	Ahcy	protein_coding	33893.3	-0.193505	0.0844704	-2.2908	0.0219752	0.180561	103
ENSMUSG00000025428	Atp5a1	protein_coding	33727.8	-0.016851	0.0693026	-0.243151	0.807888	0.955716	104
ENSMUSG00000030934	Oat	protein_coding	33573.9	0.44075	0.117051	3.76544	0.000166253	0.00420474	105
ENSMUSG00000030382	Slc27a5	protein_coding	32696.8	-0.296091	0.082139	-3.60475	0.000312452	0.00698821	106
ENSMUSG00000032081	Apoc3	protein_coding	32466	0.0190249	0.0723702	0.262883	0.792641	0.951454	107
ENSMUSG00000040249	Lrp1	protein_coding	32138.5	-0.000260951	0.19239	-0.00135636	0.998918	0.999607	108
ENSMUSG00000003623	Crot	protein_coding	31845	-0.737409	0.146081	-5.04795	4.46576e-07	2.54931e-05	109
ENSMUSG00000036880	Acaa2	protein_coding	31772.9	-0.199564	0.0822794	-2.42544	0.0152896	0.142249	110
ENSMUSG00000010651	Acaa1b	protein_coding	31670.8	-0.320675	0.154326	-2.07791	0.0377172	0.250362	111
ENSMUSG00000063856	Gpx1	protein_coding	31558.7	-0.404548	0.0944267	-4.28426	1.83352e-05	0.000656126	112
ENSMUSG00000022040	Ephx2	protein_coding	31551.4	0.201977	0.0922491	2.18948	0.0285622	0.213735	113
ENSMUSG00000054630	Ugt2b5	protein_coding	31514.4	-0.676042	0.0800603	-8.44415	3.06261e-17	9.17864e-15	114
ENSMUSG00000020048	Hsp90b1	protein_coding	30873.1	0.0811337	0.124738	0.650435	0.515411	0.853812	115
ENSMUSG00000061232	H2-K1	protein_coding	30751.7	-0.0240881	0.0889512	-0.270801	0.786544	0.9507	116
ENSMUSG00000003814	Calr	protein_coding	29896.9	0.0998249	0.157803	0.632591	0.527001	0.858032	117
ENSMUSG00000030131	Mug2	protein_coding	29809.3	-0.209582	0.110505	-1.89658	0.0578833	0.327005	118
ENSMUSG00000078650	G6pc	protein_coding	29290.8	-0.651886	0.213723	-3.05015	0.0022873	0.0353808	119
ENSMUSG00000069805	Fbp1	protein_coding	29065.5	0.748565	0.129598	5.77605	7.64763e-09	6.36665e-07	120
ENSMUSG00000006529	Itih1	protein_coding	29019.2	-0.0913861	0.0864835	-1.05669	0.290654	0.69451	121
ENSMUSG00000028691	Prdx1	protein_coding	28657.8	-0.136239	0.0866401	-1.57247	0.115842	0.455914	122
ENSMUSG00000023944	Hsp90ab1	protein_coding	27998	0.249678	0.119474	2.08982	0.0366341	0.246725	123
ENSMUSG00000052520	Cyp2j5	protein_coding	27438.9	-0.0417825	0.07018	-0.595362	0.551601	0.870766	124
ENSMUSG00000021794	Glud1	protein_coding	27022.9	-0.100215	0.0981868	-1.02066	0.307416	0.711311	125
ENSMUSG00000009614	Sardh	protein_coding	26781.3	0.00214533	0.0722225	0.0297044	0.976303	0.995125	126
ENSMUSG00000052974	Cyp2f2	protein_coding	26376.3	-0.372981	0.110232	-3.3836	0.000715431	0.013878	127
ENSMUSG00000038224	Serpinf2	protein_coding	26347.2	-0.165347	0.0884721	-1.86892	0.0616337	0.337689	128
ENSMUSG00000041698	Slco1a1	protein_coding	26223.6	-0.159332	0.0971462	-1.64012	0.10098	0.428375	129
ENSMUSG00000017493	Igfbp4	protein_coding	25566.8	0.181961	0.074587	2.43958	0.0147045	0.13937	130
ENSMUSG00000029580	Actb	protein_coding	25142.3	0.0264365	0.0736729	0.358836	0.719717	0.931095	131
ENSMUSG00000068877	Selenbp2	protein_coding	25068.9	-0.731522	0.450929	-1.62225	0.104749	0.436927	132
ENSMUSG00000027048	Abcb11	protein_coding	24667.5	-0.159598	0.0737123	-2.16515	0.0303764	0.221638	133
ENSMUSG00000022037	Clu	protein_coding	24562.8	-0.0865985	0.0935699	-0.925496	0.354708	0.753865	134
ENSMUSG00000026864	Hspa5	protein_coding	24465.5	-0.151893	0.203291	-0.74717	0.454961	0.818315	135
ENSMUSG00000024646	Cyb5a	protein_coding	24465.3	-0.456498	0.101374	-4.50309	6.6973e-06	0.000276853	136
ENSMUSG00000029455	Aldh2	protein_coding	23994.4	-0.163536	0.100869	-1.62127	0.104959	0.43721	137
ENSMUSG00000033022	Cdo1	protein_coding	23640.7	-0.711273	0.0856084	-8.30845	9.69603e-17	2.70316e-14	138
ENSMUSG00000060803	Gstp1	protein_coding	23604.6	-0.579707	0.0955643	-6.06615	1.31014e-09	1.31983e-07	139
ENSMUSG00000035836	Ugt2b1	protein_coding	23420.6	-0.643157	0.124316	-5.17356	2.2968e-07	1.47241e-05	140
ENSMUSG00000033688	1300017J02Rik	protein_coding	22897.2	-0.150962	0.0840736	-1.7956	0.0725584	0.362994	141
ENSMUSG00000002588	Pon1	protein_coding	22752.3	-0.578274	0.120112	-4.81445	1.47608e-06	7.43498e-05	142
ENSMUSG00000022464	Slc38a4	protein_coding	22398	0.192179	0.153546	1.25161	0.210712	0.60819	143
ENSMUSG00000026405	C4bp	protein_coding	22381.1	0.172163	0.0991408	1.73655	0.0824668	0.386354	144
ENSMUSG00000058952	Cfi	protein_coding	22200.3	0.047029	0.0895314	0.525279	0.599389	0.891831	145
ENSMUSG00000021033	Gstz1	protein_coding	22048.5	0.0631782	0.0731049	0.864212	0.387471	0.776924	146
ENSMUSG00000035686	Thrsp	protein_coding	21868.1	2.36093	0.19368	12.1899	3.51847e-34	6.02563e-31	147
ENSMUSG00000031924	Cyb5b	protein_coding	21798.3	-0.0797689	0.077281	-1.03219	0.301981	0.705315	148
ENSMUSG00000029260	Ugt2b34	protein_coding	21741.1	-0.213652	0.135016	-1.58242	0.113553	0.452873	149
ENSMUSG00000031770	Herpud1	protein_coding	21446.3	-0.363897	0.329557	-1.1042	0.269507	0.674432	150
ENSMUSG00000073834	Mup11	protein_coding	21309.8	-0.341645	0.482115	-0.708639	0.478549	0.832633	151
ENSMUSG00000032349	Elovl5	protein_coding	21114.6	1.10637	0.141455	7.82135	5.22593e-15	1.30517e-12	152
ENSMUSG00000056973	Ces1d	protein_coding	21032.3	-0.948369	0.131532	-7.21019	5.58742e-13	9.43409e-11	153
ENSMUSG00000017009	Sdc4	protein_coding	20946.2	-0.340774	0.122225	-2.78809	0.00530204	0.0679069	154
ENSMUSG00000022108	Itm2b	protein_coding	20927.2	-0.314069	0.0820694	-3.82687	0.000129782	0.00343449	155
ENSMUSG00000024665	Fads2	protein_coding	20925.8	1.66157	0.179912	9.23548	2.57119e-20	1.14161e-17	156
ENSMUSG00000028127	Abcd3	protein_coding	20853.4	-0.18826	0.135501	-1.38937	0.164721	0.542642	157
ENSMUSG00000031767	Nudt7	protein_coding	20791	0.078742	0.138792	0.56734	0.570483	0.879721	158
ENSMUSG00000039197	Adk	protein_coding	20751.4	0.14039	0.081994	1.7122	0.0868599	0.398194	159
ENSMUSG00000020917	Acly	protein_coding	20678.9	1.37618	0.156954	8.76804	1.81803e-18	6.60439e-16	160
ENSMUSG00000022445	Cyp2d26	protein_coding	20504.5	-0.214458	0.097242	-2.2054	0.0274258	0.207282	161
ENSMUSG00000047631	Apof	protein_coding	20247	0.345491	0.0797686	4.33117	1.48318e-05	0.000542085	162
ENSMUSG00000017950	Hnf4a	protein_coding	20240	-0.133649	0.127365	-1.04933	0.294024	0.698111	163
ENSMUSG00000024981	Acsl5	protein_coding	20184	0.113089	0.0997404	1.13384	0.256863	0.660519	164
ENSMUSG00000033715	Akr1c14	protein_coding	19941.8	-0.114637	0.196108	-0.584559	0.558845	0.875056	165
ENSMUSG00000094806	Cyp2d10	protein_coding	19862.4	-0.40063	0.124357	-3.22161	0.00127474	0.0221725	166
ENSMUSG00000001435	Col18a1	protein_coding	19696.2	-0.130327	0.0742703	-1.75477	0.0792986	0.378436	167
ENSMUSG00000033898	Cfhr2	protein_coding	19665.8	-0.0907915	0.0813425	-1.11616	0.264353	0.669324	168
ENSMUSG00000021364	Elovl2	protein_coding	19599.5	1.13943	0.16004	7.11963	1.0822e-12	1.74538e-10	169
ENSMUSG00000034926	Dhcr24	protein_coding	19508.3	0.659263	0.119923	5.49739	3.85446e-08	2.87002e-06	170
ENSMUSG00000042289	Hsd3b7	protein_coding	19349.7	-0.465809	0.0892627	-5.2184	1.80474e-07	1.19532e-05	171
ENSMUSG00000024359	Hspa9	protein_coding	19237.2	-0.0258918	0.0742193	-0.348855	0.727198	0.934249	172
ENSMUSG00000031725	Ces1f	protein_coding	19200.2	-0.257174	0.105173	-2.44525	0.0144751	0.138066	173
ENSMUSG00000022821	Hgd	protein_coding	19168.4	0.35838	0.0860504	4.16477	3.11666e-05	0.00103211	174
ENSMUSG00000022877	Hrg	protein_coding	19164	-0.412811	0.0977583	-4.22277	2.41318e-05	0.000828918	175
ENSMUSG00000003585	Sec14l2	protein_coding	18963.3	0.102927	0.0734923	1.40051	0.16136	0.537486	176
ENSMUSG00000070704	Ugt2b36	protein_coding	18860.7	-0.492755	0.0844126	-5.83746	5.30028e-09	4.60433e-07	177
ENSMUSG00000031447	Lamp1	protein_coding	18793.9	-0.0716363	0.0755593	-0.948081	0.343088	0.747019	178
ENSMUSG00000048856	Slc25a47	protein_coding	18672.2	-0.25799	0.0857295	-3.00935	0.00261811	0.0397794	179
ENSMUSG00000021939	Ctsb	protein_coding	18629.6	0.0936707	0.0870187	1.07644	0.281729	0.685899	180
ENSMUSG00000027761	Aadac	protein_coding	18601.9	-0.00414084	0.0859864	-0.0481569	0.961591	0.991467	181
ENSMUSG00000010064	Slc38a3	protein_coding	18477.4	0.365414	0.192993	1.8934	0.0583041	0.328728	182
ENSMUSG00000031173	Otc	protein_coding	18262.3	-0.0918154	0.0913645	-1.00494	0.314928	0.718705	183
ENSMUSG00000039196	Orm1	protein_coding	18255	0.0468523	0.166245	0.281827	0.778076	0.948239	184
ENSMUSG00000026579	F5	protein_coding	18082.1	-0.0622631	0.123111	-0.50575	0.613032	0.894346	185
ENSMUSG00000109764	Klkb1	protein_coding	18041.5	-0.140737	0.0866527	-1.62415	0.104345	0.436235	186
ENSMUSG00000047797	Gjb1	protein_coding	17792.5	-0.225088	0.0876167	-2.56901	0.010199	0.10737	187
ENSMUSG00000033308	Dpyd	protein_coding	17746.1	0.18206	0.119412	1.52464	0.127349	0.478645	188
ENSMUSG00000021069	Pygl	protein_coding	17645.9	0.108476	0.101973	1.06377	0.287432	0.692283	189
ENSMUSG00000054827	Cyp2c50	protein_coding	17598.9	-1.37773	0.18505	-7.44518	9.68103e-14	2.00097e-11	190
ENSMUSG00000073988	Ttpa	protein_coding	17547.3	-0.283426	0.0815974	-3.47347	0.00051377	0.0105826	191
ENSMUSG00000034450	Gulo	protein_coding	17545.9	0.122381	0.0932178	1.31285	0.189234	0.581527	192
ENSMUSG00000060613	Cyp2c70	protein_coding	17536.5	-0.409309	0.181816	-2.25123	0.0243711	0.193869	193
ENSMUSG00000025347	Mettl7b	protein_coding	17527.5	0.318676	0.0791944	4.02398	5.72238e-05	0.00172361	194
ENSMUSG00000028553	Angptl3	protein_coding	17253.7	-0.0844058	0.102447	-0.823897	0.409998	0.790746	195
ENSMUSG00000074336	Apoc4	protein_coding	17226.9	0.010361	0.0738565	0.140286	0.888434	0.973668	196
ENSMUSG00000079057	Cyp4v3	protein_coding	17203.4	-0.222121	0.095475	-2.32648	0.0199928	0.16962	197
ENSMUSG00000010663	Fads1	protein_coding	17152.3	0.971164	0.162448	5.9783	2.25484e-09	2.12842e-07	198
ENSMUSG00000042102	Dmgdh	protein_coding	16987.4	-0.0422755	0.0692308	-0.610646	0.541434	0.867046	199
ENSMUSG00000030378	Sult2a8	protein_coding	16973.1	-0.45044	0.0984656	-4.57459	4.77152e-06	0.000208004	200
ENSMUSG00000022766	Serpind1	protein_coding	16822.1	-0.0623085	0.0850081	-0.732971	0.463576	0.822702	201
ENSMUSG00000022149	C9	protein_coding	16566.7	0.150414	0.110631	1.35961	0.173954	0.556246	202
ENSMUSG00000003809	Gcdh	protein_coding	16527.2	-0.174009	0.0778378	-2.23553	0.0253824	0.198097	203
ENSMUSG00000045294	Insig1	protein_coding	16390.6	0.54335	0.161627	3.36174	0.00077452	0.0147732	204
ENSMUSG00000021477	Ctsl	protein_coding	16382	-0.0357909	0.110166	-0.324883	0.74527	0.93976	205
ENSMUSG00000058135	Gstm1	protein_coding	16195	-1.30708	0.127992	-10.2122	1.74834e-24	1.39727e-21	206
ENSMUSG00000096688	Mup17	protein_coding	16084.4	0.0733597	0.814635	0.0900522	0.928246	0.984613	207
ENSMUSG00000029656	C8b	protein_coding	15972.7	-0.131601	0.115055	-1.14382	0.252699	0.656642	208
ENSMUSG00000031700	Gpt2	protein_coding	15945.2	0.364352	0.113707	3.20432	0.00135384	0.0232186	209
ENSMUSG00000021135	Slc10a1	protein_coding	15930.6	0.087999	0.106527	0.826072	0.408763	0.789479	210
ENSMUSG00000057666	Gapdh	protein_coding	15790	0.336509	0.124222	2.70892	0.00675026	0.0799626	211
ENSMUSG00000060407	Cyp2a12	protein_coding	15570.7	-0.35628	0.0812646	-4.3842	1.16415e-05	0.000433409	212
ENSMUSG00000028494	Plin2	protein_coding	15550.3	0.16717	0.115412	1.44846	0.147487	0.514575	213
ENSMUSG00000022323	Rida	protein_coding	15312.3	-0.36703	0.100252	-3.66108	0.000251153	0.00590358	214
ENSMUSG00000030630	Fah	protein_coding	15307.5	-0.0643259	0.0694427	-0.926316	0.354282	0.753705	215
ENSMUSG00000024507	Hsd17b4	protein_coding	15160.5	-0.120519	0.0877677	-1.37316	0.169704	0.549873	216
ENSMUSG00000015243	Abca1	protein_coding	15079.2	0.26983	0.119969	2.24916	0.0245022	0.194473	217
ENSMUSG00000020122	Egfr	protein_coding	15077.8	-0.388972	0.156312	-2.48843	0.0128309	0.127016	218
ENSMUSG00000025823	Pdia4	protein_coding	14931.6	0.0116306	0.11961	0.0972381	0.922537	0.983334	219
ENSMUSG00000027690	Slc2a2	protein_coding	14904.2	0.292773	0.105851	2.7659	0.00567659	0.071183	220
ENSMUSG00000029630	Cyp3a25	protein_coding	14894.3	-0.87243	0.0907037	-9.61845	6.68287e-22	3.33809e-19	221
ENSMUSG00000049152	Ugt3a2	protein_coding	14835.2	-0.232398	0.0861944	-2.69621	0.00701341	0.0821865	222
ENSMUSG00000003477	Inmt	protein_coding	14750.3	-0.271244	0.143614	-1.8887	0.0589316	0.330279	223
ENSMUSG00000031482	Slc25a15	protein_coding	14463.2	0.282349	0.0831468	3.39579	0.000684302	0.0133606	224
ENSMUSG00000032047	Acat1	protein_coding	14423.5	-0.119884	0.0781114	-1.53479	0.124836	0.473588	225
ENSMUSG00000032204	Aqp9	protein_coding	14412.6	-0.197229	0.0835413	-2.36086	0.0182328	0.158848	226
ENSMUSG00000024424	Ttc39c	protein_coding	14401.5	0.134715	0.116983	1.15158	0.249495	0.653759	227
ENSMUSG00000037542	Aldh8a1	protein_coding	14335.9	-0.00711048	0.0716779	-0.0992005	0.920979	0.982934	228
ENSMUSG00000021238	Aldh6a1	protein_coding	14287.3	-0.293423	0.0806765	-3.63703	0.000275802	0.00630976	229
ENSMUSG00000090150	Acad11	protein_coding	14137.6	-0.186854	0.0827492	-2.25808	0.023941	0.191592	230
ENSMUSG00000025980	Hspd1	protein_coding	14132.7	-0.0296799	0.0862397	-0.344156	0.730729	0.93451	231
ENSMUSG00000026170	Cyp27a1	protein_coding	14121.7	-0.484677	0.0800341	-6.05588	1.39649e-09	1.39509e-07	232
ENSMUSG00000021676	Iqgap2	protein_coding	14098.6	0.0665659	0.0817407	0.814354	0.415442	0.794309	233
ENSMUSG00000024386	Proc	protein_coding	14037.3	-0.219292	0.0805182	-2.72351	0.00645917	0.0776656	234
ENSMUSG00000026701	Prdx6	protein_coding	13935.6	-0.0611521	0.0898077	-0.680923	0.49592	0.8422	235
ENSMUSG00000044749	Abca6	protein_coding	13905.6	-0.202793	0.0878663	-2.30798	0.0210005	0.174587	236
ENSMUSG00000039783	Kmo	protein_coding	13896.8	-0.0221751	0.0914357	-0.242521	0.808376	0.955725	237
ENSMUSG00000000753	Serpinf1	protein_coding	13845.4	-0.0237884	0.0836003	-0.28455	0.775989	0.947307	238
ENSMUSG00000000673	Haao	protein_coding	13804.6	0.029022	0.0900301	0.322358	0.747181	0.940291	239
ENSMUSG00000018574	Acadvl	protein_coding	13803.6	-0.151968	0.098129	-1.54866	0.121465	0.466504	240
ENSMUSG00000047866	Lonp2	protein_coding	13670.8	-0.274933	0.0952004	-2.88794	0.00387774	0.0537415	241
ENSMUSG00000073830	Mup14	protein_coding	13600.6	-0.145034	0.444044	-0.32662	0.743955	0.939387	242
ENSMUSG00000029695	Aass	protein_coding	13561.5	-0.162511	0.0947327	-1.71547	0.0862588	0.396499	243
ENSMUSG00000059743	Fdps	protein_coding	13500	0.543698	0.12997	4.18324	2.87384e-05	0.000962336	244
ENSMUSG00000028179	Cth	protein_coding	13488.5	-0.215038	0.137192	-1.56742	0.117016	0.458901	245
ENSMUSG00000024978	Gpam	protein_coding	13478.2	0.988326	0.167312	5.90707	3.48254e-09	3.18692e-07	246
ENSMUSG00000033533	Acsm1	protein_coding	13458.2	-0.479554	0.0964948	-4.96974	6.70441e-07	3.71969e-05	247
ENSMUSG00000023019	Gpd1	protein_coding	13344.8	0.3394	0.125673	2.70065	0.00692031	0.0814938	248
ENSMUSG00000027261	Hao1	protein_coding	13301.4	0.0286206	0.112507	0.25439	0.799194	0.953972	249
ENSMUSG00000021091	Serpina3n	protein_coding	13200.4	0.258324	0.166826	1.54847	0.12151	0.466504	250
ENSMUSG00000001891	Ugp2	protein_coding	13182.5	-0.0646582	0.109695	-0.589435	0.555569	0.87368	251
ENSMUSG00000030747	Dgat2	protein_coding	13177.3	0.348359	0.0791606	4.40066	1.07922e-05	0.000406844	252
ENSMUSG00000016942	Tmprss6	protein_coding	13108.4	-0.0534126	0.0757191	-0.705404	0.480559	0.833894	253
ENSMUSG00000005610	Eif4g2	protein_coding	13089.5	-0.079522	0.118289	-0.672269	0.501412	0.845901	254
ENSMUSG00000018042	Cyb5r3	protein_coding	13086.8	0.414865	0.121628	3.41094	0.000647396	0.0127648	255
ENSMUSG00000031445	Proz	protein_coding	13047.8	-0.215754	0.0721345	-2.991	0.00278066	0.0415643	256
ENSMUSG00000053644	Aldh7a1	protein_coding	13003.5	-0.25271	0.086486	-2.92198	0.00347812	0.0495198	257
ENSMUSG00000028138	Adh5	protein_coding	12967.5	-0.1279	0.0764668	-1.67263	0.0944009	0.414452	258
ENSMUSG00000025533	Asl	protein_coding	12953.7	0.441116	0.124196	3.55179	0.000382622	0.00810402	259
ENSMUSG00000021492	F12	protein_coding	12951.1	-0.0730812	0.0753108	-0.970395	0.33185	0.737389	260
ENSMUSG00000028132	Tlcd4	protein_coding	12946	-0.289885	0.0690157	-4.20028	2.66585e-05	0.000897703	261
ENSMUSG00000022136	Dnajc3	protein_coding	12931.9	-0.0248463	0.109697	-0.226498	0.820814	0.959216	262
ENSMUSG00000051748	Wfdc21	protein_coding	12806.5	-0.0432928	0.162655	-0.266163	0.790114	0.950951	263
ENSMUSG00000029716	Tfr2	protein_coding	12764.6	-0.0437082	0.0965137	-0.45287	0.650642	0.90876	264
ENSMUSG00000071866	Ppia	protein_coding	12584.1	-0.0313227	0.0781985	-0.400554	0.688748	0.919851	265
ENSMUSG00000032310	Cyp1a2	protein_coding	12537	-0.782906	0.141085	-5.54917	2.87031e-08	2.19167e-06	266
ENSMUSG00000020321	Mdh1	protein_coding	12525.6	-0.0603039	0.0848996	-0.710296	0.477521	0.832415	267
ENSMUSG00000027808	Serp1	protein_coding	12522.8	0.0404187	0.116055	0.348273	0.727635	0.934312	268
ENSMUSG00000047126	Cltc	protein_coding	12514.6	-0.0207751	0.101272	-0.205142	0.837461	0.961525	269
ENSMUSG00000021577	Sdha	protein_coding	12503.1	-0.0964178	0.0981488	-0.982363	0.325921	0.731039	270
ENSMUSG00000062949	Atp11c	protein_coding	12378.5	-0.351941	0.0905957	-3.88474	0.000102438	0.00279733	271
ENSMUSG00000020884	Asgr1	protein_coding	12375.9	-0.0488736	0.0921999	-0.530084	0.596054	0.891404	272
ENSMUSG00000073411	H2-D1	protein_coding	12348.2	-0.0332482	0.113765	-0.292254	0.770092	0.945667	273
ENSMUSG00000045983	Eif4g1	protein_coding	12239.9	0.0962913	0.0880686	1.09337	0.274233	0.678972	274
ENSMUSG00000031751	Amfr	protein_coding	12165.1	-0.0172178	0.0851521	-0.202201	0.83976	0.962616	275
ENSMUSG00000025745	Hadha	protein_coding	12159.4	-0.129405	0.0808478	-1.6006	0.109466	0.445251	276
ENSMUSG00000031980	Agt	protein_coding	12153.7	-0.0658896	0.100317	-0.656811	0.511302	0.85188	277
ENSMUSG00000025950	Idh1	protein_coding	12073.9	0.0194595	0.0900048	0.216205	0.828828	0.959735	278
ENSMUSG00000028980	H6pd	protein_coding	12056.9	-0.403519	0.0917872	-4.39625	1.10139e-05	0.000413902	279
ENSMUSG00000004558	Ndrg2	protein_coding	12047.5	-0.177471	0.0854898	-2.07593	0.0379007	0.250885	280
ENSMUSG00000023044	Csad	protein_coding	11963.6	-0.893218	0.11898	-7.50727	6.0374e-14	1.29243e-11	281
ENSMUSG00000007891	Ctsd	protein_coding	11870.4	0.147865	0.0908697	1.62722	0.10369	0.435236	282
ENSMUSG00000034088	Hdlbp	protein_coding	11865.5	0.0310019	0.110926	0.279482	0.779875	0.949151	283
ENSMUSG00000035780	Ugt2a3	protein_coding	11760.9	-0.239832	0.0939226	-2.5535	0.0106645	0.111193	284
ENSMUSG00000037942	Crp	protein_coding	11747.2	-0.0818778	0.0848588	-0.964871	0.334609	0.739126	285
ENSMUSG00000032399	Rpl4	protein_coding	11737.2	-0.188169	0.0876548	-2.1467	0.0318169	0.22709	286
ENSMUSG00000028158	Mttp	protein_coding	11664.5	0.144588	0.0915631	1.57911	0.114312	0.453766	287
ENSMUSG00000050445	Cyp8b1	protein_coding	11636.9	-0.126804	0.144008	-0.880531	0.378572	0.770643	288
ENSMUSG00000067274	Rplp0	protein_coding	11597.9	-0.176663	0.0998291	-1.76965	0.076785	0.373125	289
ENSMUSG00000031444	F10	protein_coding	11583.2	-0.105876	0.0800741	-1.32223	0.186093	0.575712	290
ENSMUSG00000070644	Etnk2	protein_coding	11557.9	0.547464	0.109269	5.01025	5.43588e-07	3.07384e-05	291
ENSMUSG00000023176	Cpn2	protein_coding	11513.1	0.0245385	0.0856226	0.286589	0.774427	0.94675	292
ENSMUSG00000039438	Ttc36	protein_coding	11503.2	-0.0262227	0.080638	-0.32519	0.745037	0.93976	293
ENSMUSG00000033161	Atp1a1	protein_coding	11489.3	0.224488	0.0868685	2.58423	0.00975979	0.104278	294
ENSMUSG00000015837	Sqstm1	protein_coding	11438.7	-0.26694	0.0897446	-2.97444	0.0029352	0.0434052	295
ENSMUSG00000023456	Tpi1	protein_coding	11417.7	0.220111	0.0790084	2.78591	0.00533773	0.0681641	296
ENSMUSG00000024892	Pcx	protein_coding	11374	0.312819	0.12154	2.57378	0.0100593	0.106435	297
ENSMUSG00000044005	Gls2	protein_coding	11301.9	0.535941	0.168714	3.17662	0.00149	0.0250872	298
ENSMUSG00000021884	Hacl1	protein_coding	11300.1	-0.808339	0.0963077	-8.39329	4.72714e-17	1.38217e-14	299
ENSMUSG00000035811	Ugt2b35	protein_coding	11292.2	-0.918095	0.107521	-8.53874	1.35688e-17	4.51843e-15	300
ENSMUSG00000032786	Alas1	protein_coding	11227.4	0.665648	0.214003	3.11046	0.00186795	0.0300981	301
ENSMUSG00000063229	Ldha	protein_coding	11184.2	0.431059	0.116843	3.68921	0.000224952	0.00538268	302
ENSMUSG00000039519	Cyp7b1	protein_coding	11165.2	-0.476915	0.208131	-2.29141	0.0219396	0.180392	303
ENSMUSG00000009281	Rarres2	protein_coding	11132.4	-0.0301332	0.0821755	-0.366694	0.713848	0.92911	304
ENSMUSG00000043716	Rpl7	protein_coding	11088.9	-0.154926	0.122179	-1.26803	0.204789	0.600247	305
ENSMUSG00000031672	Got2	protein_coding	11030.2	0.0951155	0.0735156	1.29381	0.19573	0.590451	306
ENSMUSG00000096674	Mup15	protein_coding	10919	-0.0465771	0.816056	-0.0570758	0.954485	0.989288	307
ENSMUSG00000027605	Acss2	protein_coding	10879.8	0.233039	0.170359	1.36793	0.171333	0.551691	308
ENSMUSG00000040713	Creg1	protein_coding	10792.9	-0.537913	0.0953587	-5.64095	1.69115e-08	1.32507e-06	309
ENSMUSG00000038754	Elovl3	protein_coding	10774.5	-0.887418	0.369989	-2.3985	0.0164625	0.148539	310
ENSMUSG00000024039	Cbs	protein_coding	10735.9	0.208654	0.0883916	2.36057	0.018247	0.158856	311
ENSMUSG00000068823	Csde1	protein_coding	10726.8	-0.0546147	0.0776209	-0.703609	0.481677	0.833947	312
ENSMUSG00000039682	Lap3	protein_coding	10680	0.0335808	0.0812329	0.413389	0.679321	0.918285	313
ENSMUSG00000014077	Chp1	protein_coding	10647.1	-0.20422	0.102916	-1.98434	0.0472177	0.288505	314
ENSMUSG00000074129	Rpl13a	protein_coding	10620.4	-0.0950999	0.121376	-0.783517	0.433324	0.804885	315
ENSMUSG00000032350	Gclc	protein_coding	10588	-0.817804	0.0786231	-10.4016	2.43851e-25	2.08806e-22	316
ENSMUSG00000067225	Cyp2c54	protein_coding	10555.3	-1.89677	0.21129	-8.97707	2.78071e-19	1.11117e-16	317
ENSMUSG00000068874	Selenbp1	protein_coding	10547.7	-0.115833	0.107493	-1.07758	0.28122	0.685348	318
ENSMUSG00000032518	Rpsa	protein_coding	10490.8	-0.229088	0.103554	-2.21226	0.0269488	0.205217	319
ENSMUSG00000021999	Cpb2	protein_coding	10470.1	-0.0303312	0.0888578	-0.341345	0.732844	0.93451	320
ENSMUSG00000029162	Khk	protein_coding	10386.4	0.48616	0.160051	3.03753	0.00238525	0.0367537	321
ENSMUSG00000007892	Rplp1	protein_coding	10378.4	-0.24399	0.104854	-2.32694	0.0199685	0.16962	322
ENSMUSG00000056666	Retsat	protein_coding	10377.2	-1.07413	0.15587	-6.89116	5.53374e-12	8.18994e-10	323
ENSMUSG00000023224	Serping1	protein_coding	10369.8	0.00721857	0.104408	0.0691382	0.94488	0.987678	324
ENSMUSG00000023010	Tmbim6	protein_coding	10358.6	-0.216558	0.0863784	-2.50709	0.012173	0.123044	325
ENSMUSG00000033684	Qsox1	protein_coding	10350.3	0.027049	0.112817	0.239761	0.810516	0.956804	326
ENSMUSG00000010025	Aldh3a2	protein_coding	10302.9	-0.0233518	0.140794	-0.165857	0.868269	0.97093	327
ENSMUSG00000025937	Lactb2	protein_coding	10267.8	0.0223919	0.101165	0.221341	0.824827	0.959645	328
ENSMUSG00000073481	Mtarc2	protein_coding	10215.4	-0.123072	0.074657	-1.6485	0.0992508	0.424329	329
ENSMUSG00000064225	Paqr9	protein_coding	10193.7	0.364406	0.131881	2.76315	0.00572464	0.071561	330
ENSMUSG00000027809	Etfdh	protein_coding	10193.6	-0.161086	0.0798747	-2.01674	0.0437231	0.273441	331
ENSMUSG00000020372	Rack1	protein_coding	10173.5	-0.20078	0.115256	-1.74203	0.0815029	0.383761	332
ENSMUSG00000020571	Pdia6	protein_coding	10103.7	-0.00201883	0.135362	-0.0149143	0.988101	0.996547	333
ENSMUSG00000003746	Man1a	protein_coding	10071.4	0.0068566	0.0787427	0.087076	0.930611	0.985333	334
ENSMUSG00000022181	C6	protein_coding	10060.7	0.0284524	0.125024	0.227575	0.819977	0.958919	335
ENSMUSG00000024900	Cpt1a	protein_coding	10035.4	0.340527	0.174658	1.94968	0.0512143	0.302442	336
ENSMUSG00000023829	Slc22a1	protein_coding	10028.4	-0.093547	0.110606	-0.845771	0.39768	0.78154	337
ENSMUSG00000016319	Slc25a5	protein_coding	9976.08	-0.0358506	0.0772674	-0.463981	0.642661	0.90585	338
ENSMUSG00000063683	Glyat	protein_coding	9904.7	-0.0457191	0.0851194	-0.537117	0.591187	0.888336	339
ENSMUSG00000029571	Tmem106b	protein_coding	9862.89	-0.147439	0.119744	-1.23129	0.218214	0.616678	340
ENSMUSG00000028737	Aldh4a1	protein_coding	9814.99	0.0636704	0.104216	0.610947	0.541235	0.866959	341
ENSMUSG00000042248	Cyp2c37	protein_coding	9708.1	-1.59081	0.213923	-7.43639	1.03476e-13	2.10249e-11	342
ENSMUSG00000030104	Edem1	protein_coding	9707.3	-0.0645029	0.101763	-0.633856	0.526175	0.857721	343
ENSMUSG00000042476	Abcb4	protein_coding	9673.13	-0.110851	0.103153	-1.07463	0.282542	0.686492	344
ENSMUSG00000008682	Rpl10	protein_coding	9670.83	-0.1616	0.089774	-1.80008	0.0718479	0.361441	345
ENSMUSG00000030161	Gabarapl1	protein_coding	9665.34	-0.626092	0.128415	-4.87553	1.08519e-06	5.68091e-05	346
ENSMUSG00000062908	Acadm	protein_coding	9644.49	-0.258361	0.0891463	-2.89817	0.00375353	0.0525056	347
ENSMUSG00000031010	Usp9x	protein_coding	9619.11	-0.086261	0.113248	-0.761701	0.446239	0.813421	348
ENSMUSG00000024085	Man2a1	protein_coding	9538.23	0.00746877	0.106479	0.0701435	0.944079	0.98749	349
ENSMUSG00000035247	Hectd1	protein_coding	9535.52	-0.342473	0.0770889	-4.44257	8.88903e-06	0.000343748	350
ENSMUSG00000022982	Sod1	protein_coding	9498.81	-0.190316	0.0767782	-2.47877	0.0131835	0.129226	351
ENSMUSG00000021270	Hsp90aa1	protein_coding	9490.06	0.326266	0.187028	1.74448	0.081076	0.383106	352
ENSMUSG00000024782	Ak3	protein_coding	9485.98	-0.256832	0.0874856	-2.93571	0.0033279	0.0479505	353
ENSMUSG00000031818	Cox4i1	protein_coding	9483.87	-0.184227	0.0870919	-2.11532	0.0344028	0.238239	354
ENSMUSG00000033427	Upb1	protein_coding	9479.78	-0.214288	0.106399	-2.01402	0.0440079	0.274203	355
ENSMUSG00000038776	Ephx1	protein_coding	9473.78	-0.909452	0.102871	-8.84073	9.50934e-19	3.56244e-16	356
ENSMUSG00000000563	Atp5pb	protein_coding	9391.1	-0.109213	0.0734643	-1.48662	0.137115	0.496696	357
ENSMUSG00000031320	Rps4x	protein_coding	9342.94	-0.163264	0.113903	-1.43336	0.151756	0.521874	358
ENSMUSG00000027828	Ssr3	protein_coding	9336.2	-0.0368567	0.0851789	-0.432698	0.665234	0.913772	359
ENSMUSG00000005547	Cyp2a5	protein_coding	9330.01	-0.761833	0.148164	-5.14183	2.72077e-07	1.6737e-05	360
ENSMUSG00000062647	Rpl7a	protein_coding	9293.57	-0.118005	0.11378	-1.03714	0.299672	0.7033	361
ENSMUSG00000021484	Lman2	protein_coding	9264.15	0.138002	0.0765677	1.80235	0.0714907	0.360739	362
ENSMUSG00000024740	Ddb1	protein_coding	9255.19	0.0586217	0.0769781	0.761537	0.446336	0.813421	363
ENSMUSG00000038092	Hsd3b5	protein_coding	9251.52	-0.475445	0.167933	-2.83116	0.00463798	0.0612336	364
ENSMUSG00000046794	Ppp1r3b	protein_coding	9233.25	0.52214	0.145699	3.58369	0.00033878	0.00741113	365
ENSMUSG00000024661	Fth1	protein_coding	9231.79	-0.327588	0.158408	-2.068	0.0386398	0.253667	366
ENSMUSG00000015083	C8g	protein_coding	9185.62	0.0619212	0.0816711	0.758178	0.448344	0.814245	367
ENSMUSG00000032216	Nedd4	protein_coding	9183.9	0.0276546	0.0889834	0.310784	0.755965	0.943028	368
ENSMUSG00000039323	Igfbp2	protein_coding	9146.51	-1.16891	0.158626	-7.36894	1.71989e-13	3.38e-11	369
ENSMUSG00000028692	Akr1a1	protein_coding	9113.28	-0.210846	0.0795442	-2.65068	0.00803294	0.0906769	370
ENSMUSG00000020368	Canx	protein_coding	9103.54	-0.0857746	0.0919124	-0.933222	0.350705	0.752568	371
ENSMUSG00000029426	Scarb2	protein_coding	9048.7	-0.0122581	0.0854095	-0.143522	0.885878	0.973577	372
ENSMUSG00000021340	Gpld1	protein_coding	9044.37	-0.403516	0.0954678	-4.22672	2.37126e-05	0.000823962	373
ENSMUSG00000025935	Tram1	protein_coding	8984.66	0.0195611	0.0905244	0.216087	0.82892	0.959735	374
ENSMUSG00000020017	Hal	protein_coding	8980.58	-0.300102	0.199641	-1.50321	0.132786	0.487468	375
ENSMUSG00000028405	Aco1	protein_coding	8947.98	-0.0119744	0.0771426	-0.155224	0.876644	0.971217	376
ENSMUSG00000025137	Pcyt2	protein_coding	8869.13	0.315285	0.0811281	3.88626	0.000101801	0.00279267	377
ENSMUSG00000029247	Paics	protein_coding	8812.01	-0.337399	0.0891203	-3.78588	0.000153163	0.00392332	378
ENSMUSG00000054619	Mettl7a1	protein_coding	8807.92	-0.299065	0.106689	-2.80316	0.00506052	0.065302	379
ENSMUSG00000028715	Cyp4a14	protein_coding	8799.51	-3.61401	0.635571	-5.68624	1.29871e-08	1.03793e-06	380
ENSMUSG00000024863	Mbl2	protein_coding	8783.49	0.162246	0.111353	1.45704	0.145104	0.510353	381
ENSMUSG00000024781	Lipa	protein_coding	8768.68	0.201458	0.0878275	2.29379	0.0218027	0.179389	382
ENSMUSG00000070493	Chchd2	protein_coding	8749.42	-0.136323	0.0814593	-1.67351	0.0942266	0.414301	383
ENSMUSG00000027366	Sppl2a	protein_coding	8740.47	-0.256973	0.0733126	-3.50517	0.000456312	0.00951352	384
ENSMUSG00000035875	AI182371	protein_coding	8723.73	0.0207051	0.0946336	0.218793	0.826812	0.95972	385
ENSMUSG00000034285	Nipsnap1	protein_coding	8721.23	0.00684355	0.0734238	0.0932062	0.92574	0.984163	386
ENSMUSG00000030744	Rps3	protein_coding	8663.08	-0.217287	0.11803	-1.84095	0.0656289	0.347642	387
ENSMUSG00000053898	Ech1	protein_coding	8572.92	-0.211657	0.0957995	-2.20937	0.0271488	0.206118	388
ENSMUSG00000022853	Ehhadh	protein_coding	8568.76	-1.02993	0.181051	-5.68859	1.28094e-08	1.03756e-06	389
ENSMUSG00000014867	Surf4	protein_coding	8548.43	0.0300183	0.0798509	0.375929	0.70697	0.927461	390
ENSMUSG00000026272	Agxt	protein_coding	8542.12	0.0165255	0.172703	0.0956874	0.923769	0.983334	391
ENSMUSG00000001467	Cyp51	protein_coding	8534.94	0.207832	0.114609	1.8134	0.0697698	0.35637	392
ENSMUSG00000016534	Lamp2	protein_coding	8524.19	-0.207987	0.0728641	-2.85445	0.00431112	0.0581346	393
ENSMUSG00000022546	Gpt	protein_coding	8515.98	-0.0397058	0.0785205	-0.505674	0.613086	0.894346	394
ENSMUSG00000028081	Rps3a1	protein_coding	8514.27	-0.179918	0.119377	-1.50714	0.131774	0.486192	395
ENSMUSG00000021236	Entpd5	protein_coding	8511.84	-0.190868	0.108306	-1.76231	0.0780177	0.375868	396
ENSMUSG00000025016	Tm9sf3	protein_coding	8477.67	-0.0525152	0.084272	-0.623163	0.533177	0.861767	397
ENSMUSG00000036309	Skp1	protein_coding	8424.72	-0.0423929	0.088814	-0.477322	0.633133	0.902068	398
ENSMUSG00000028452	Vcp	protein_coding	8424.71	0.0083443	0.103433	0.0806739	0.935701	0.985717	399
ENSMUSG00000061947	Serpina10	protein_coding	8418.93	0.337307	0.129026	2.61426	0.00894209	0.0986298	400
ENSMUSG00000060036	Rpl3	protein_coding	8412.77	0.00739771	0.110527	0.066931	0.946637	0.988013	401
ENSMUSG00000033629	Hacd3	protein_coding	8405.69	0.0613904	0.0830516	0.739183	0.459796	0.820946	402
ENSMUSG00000028240	Cyp7a1	protein_coding	8219.96	1.80418	0.391981	4.60272	4.17001e-06	0.000183114	403
ENSMUSG00000035237	Lcat	protein_coding	8184.54	-0.047878	0.088076	-0.543598	0.586718	0.886344	404
ENSMUSG00000059796	Eif4a1	protein_coding	8157.9	0.130874	0.113098	1.15717	0.247201	0.651593	405
ENSMUSG00000026368	F13b	protein_coding	8104.03	-0.220476	0.0711174	-3.10017	0.00193409	0.0309889	406
ENSMUSG00000020532	Acaca	protein_coding	8082.16	1.14101	0.13945	8.1822	2.78719e-16	7.59382e-14	407
ENSMUSG00000030082	Sec61a1	protein_coding	8079.64	0.000224224	0.0981211	0.00228517	0.998177	0.999351	408
ENSMUSG00000001155	Ftcd	protein_coding	8077.09	0.0716746	0.122914	0.583128	0.559807	0.875681	409
ENSMUSG00000026839	Upp2	protein_coding	8067.24	0.7053	0.616458	1.14412	0.252575	0.656642	410
ENSMUSG00000025197	Cyp2c23	protein_coding	8034.5	-0.654126	0.151592	-4.31504	1.59575e-05	0.000576199	411
ENSMUSG00000031594	Fgl1	protein_coding	7995.39	0.437089	0.588701	0.742463	0.457807	0.820358	412
ENSMUSG00000061838	Suclg2	protein_coding	7988.87	-0.104456	0.0881581	-1.18487	0.236068	0.637441	413
ENSMUSG00000018707	Dync1h1	protein_coding	7987.65	-0.119099	0.116353	-1.0236	0.306024	0.708775	414
ENSMUSG00000000787	Ddx3x	protein_coding	7987.51	-0.243413	0.0961452	-2.53172	0.0113505	0.116798	415
ENSMUSG00000025190	Got1	protein_coding	7983.41	0.0414915	0.337524	0.122929	0.902163	0.977706	416
ENSMUSG00000037780	Mbl1	protein_coding	7962	-0.275017	0.126293	-2.17761	0.0294351	0.217685	417
ENSMUSG00000024990	Rbp4	protein_coding	7943.96	-0.0732892	0.113547	-0.645454	0.518633	0.855257	418
ENSMUSG00000024073	Birc6	protein_coding	7940.75	-0.045677	0.124011	-0.36833	0.712627	0.928988	419
ENSMUSG00000060126	Tpt1	protein_coding	7930.52	-0.139866	0.0938163	-1.49085	0.136002	0.494807	420
ENSMUSG00000039114	Nrn1	protein_coding	7911.7	-0.452533	0.112363	-4.02741	5.63946e-05	0.00170292	421
ENSMUSG00000003226	Ranbp2	protein_coding	7883.52	-0.0136013	0.104513	-0.13014	0.896456	0.97562	422
ENSMUSG00000031960	Aars	protein_coding	7865.84	0.129071	0.118997	1.08466	0.278072	0.681889	423
ENSMUSG00000055172	C1ra	protein_coding	7857.92	-0.229916	0.10323	-2.22722	0.0259326	0.201087	424
ENSMUSG00000062624	Cyp2c67	protein_coding	7844.46	-0.803122	0.192214	-4.17827	2.9374e-05	0.000980879	425
ENSMUSG00000026489	Coq8a	protein_coding	7802.14	-0.77209	0.120004	-6.43389	1.24379e-10	1.60328e-08	426
ENSMUSG00000003970	Rpl8	protein_coding	7795.08	-0.198081	0.113015	-1.7527	0.0796527	0.379223	427
ENSMUSG00000029669	Tspan12	protein_coding	7769.17	-0.181271	0.0813062	-2.22948	0.0257817	0.200305	428
ENSMUSG00000029369	Afm	protein_coding	7757.2	-0.159994	0.108806	-1.47045	0.141439	0.503828	429
ENSMUSG00000026553	Copa	protein_coding	7755.95	0.0681673	0.0894671	0.761926	0.446104	0.813421	430
ENSMUSG00000032115	Hyou1	protein_coding	7752.26	0.0358421	0.160527	0.223277	0.82332	0.959381	431
ENSMUSG00000032328	Tmem30a	protein_coding	7749.05	-0.157478	0.085794	-1.83553	0.0664268	0.349492	432
ENSMUSG00000025791	Pgm1	protein_coding	7693.21	0.0499331	0.0882308	0.565938	0.571436	0.880262	433
ENSMUSG00000035041	Creb3l3	protein_coding	7675.14	0.0270712	0.0753441	0.359301	0.71937	0.931095	434
ENSMUSG00000030884	Uqcrc2	protein_coding	7655.13	-0.0906816	0.0727685	-1.24616	0.212704	0.610346	435
ENSMUSG00000020741	Cluh	protein_coding	7644.01	-0.168058	0.119443	-1.40702	0.159423	0.53594	436
ENSMUSG00000075014	Gm10800	protein_coding	7571.95	5.56955	1.28753	4.32578	1.51994e-05	0.00055383	437
ENSMUSG00000058655	Eif4b	protein_coding	7570.93	-0.239708	0.109908	-2.18099	0.0291845	0.2165	438
ENSMUSG00000030688	Stard10	protein_coding	7560.22	-0.189006	0.0767039	-2.4641	0.0137357	0.132793	439
ENSMUSG00000029761	Cald1	protein_coding	7539.19	0.0911412	0.0834555	1.09209	0.274792	0.679274	440
ENSMUSG00000025261	Huwe1	protein_coding	7538.65	0.0643438	0.152927	0.420749	0.673939	0.917162	441
ENSMUSG00000031604	Msmo1	protein_coding	7515.35	0.341579	0.155237	2.20037	0.0277804	0.20919	442
ENSMUSG00000001249	Hpn	protein_coding	7482.57	-0.0384698	0.085125	-0.451922	0.651325	0.90901	443
ENSMUSG00000056429	Tgoln1	protein_coding	7378.29	-0.384486	0.0854228	-4.50098	6.76401e-06	0.000278649	444
ENSMUSG00000024158	Hagh	protein_coding	7348.16	0.0922729	0.0815393	1.13164	0.257787	0.660896	445
ENSMUSG00000066072	Cyp4a10	protein_coding	7336.12	-2.25148	0.198086	-11.3662	6.16261e-30	8.20859e-27	446
ENSMUSG00000023921	Mmut	protein_coding	7335.57	-0.130723	0.0809318	-1.61523	0.106261	0.439766	447
ENSMUSG00000015890	Amdhd1	protein_coding	7327.6	-0.107403	0.11761	-0.913212	0.361131	0.758526	448
ENSMUSG00000026526	Fh1	protein_coding	7326.57	0.40513	0.129999	3.11641	0.00183066	0.0296968	449
ENSMUSG00000062181	Ces3b	protein_coding	7324.25	-0.390262	0.120355	-3.2426	0.00118446	0.0209429	450
ENSMUSG00000028088	Fmo5	protein_coding	7300.24	0.175606	0.134969	1.30109	0.193229	0.586683	451
ENSMUSG00000025465	Echs1	protein_coding	7289.7	-0.11803	0.0740893	-1.59308	0.111142	0.448005	452
ENSMUSG00000046352	Gjb2	protein_coding	7289.44	0.417785	0.124147	3.36525	0.000764748	0.014645	453
ENSMUSG00000001175	Calm1	protein_coding	7277.59	0.0442573	0.0882519	0.501488	0.616028	0.895943	454
ENSMUSG00000054263	Lifr	protein_coding	7276.59	-0.470773	0.153224	-3.07245	0.00212309	0.0331832	455
ENSMUSG00000041220	Elovl6	protein_coding	7276.2	1.45665	0.145987	9.97796	1.90342e-23	1.26768e-20	456
ENSMUSG00000040017	Saa4	protein_coding	7268.81	0.0785454	0.187363	0.419216	0.675058	0.917736	457
ENSMUSG00000006998	Psmd2	protein_coding	7266.52	-0.026333	0.0853464	-0.308542	0.75767	0.943585	458
ENSMUSG00000031138	F9	protein_coding	7256.1	-0.0103204	0.087896	-0.117416	0.90653	0.979433	459
ENSMUSG00000021670	Hmgcr	protein_coding	7250.61	1.49887	0.45103	3.32322	0.000889858	0.0165389	460
ENSMUSG00000050440	Hamp	protein_coding	7247.98	-0.121742	0.137515	-0.885301	0.375994	0.768752	461
ENSMUSG00000049382	Krt8	protein_coding	7245.42	-0.367605	0.142004	-2.58869	0.00963428	0.103306	462
ENSMUSG00000025196	Cpn1	protein_coding	7244.36	0.159128	0.0868233	1.83278	0.0668348	0.350641	463
ENSMUSG00000034957	Cebpa	protein_coding	7225.14	0.474827	0.11092	4.28081	1.86213e-05	0.00066045	464
ENSMUSG00000028211	Trp53inp1	protein_coding	7207.81	-0.777959	0.351727	-2.21182	0.0269789	0.205217	465
ENSMUSG00000012428	Steap4	protein_coding	7206.97	0.632389	0.471469	1.34132	0.179817	0.56644	466
ENSMUSG00000030168	Adipor2	protein_coding	7171.91	0.211091	0.12327	1.71243	0.0868173	0.39815	467
ENSMUSG00000031996	Aplp2	protein_coding	7131.11	-0.0579689	0.0769949	-0.752893	0.451514	0.81574	468
ENSMUSG00000031168	Ebp	protein_coding	7120.65	0.143367	0.096777	1.48142	0.138496	0.499185	469
ENSMUSG00000011382	Dhdh	protein_coding	7070.69	-0.0671502	0.107408	-0.625187	0.531848	0.860928	470
ENSMUSG00000018677	Slc25a39	protein_coding	7047.63	0.00841346	0.0907343	0.0927264	0.926121	0.984163	471
ENSMUSG00000024694	Keg1	protein_coding	7042.94	-0.221309	0.0957716	-2.3108	0.0208436	0.174007	472
ENSMUSG00000013663	Pten	protein_coding	7038.56	-0.0547358	0.0841504	-0.650452	0.5154	0.853812	473
ENSMUSG00000075700	Selenot	protein_coding	7033.33	-0.0522567	0.0792222	-0.659622	0.509496	0.849846	474
ENSMUSG00000025781	Atp5c1	protein_coding	7028.84	-0.113586	0.0705769	-1.60939	0.107531	0.44177	475
ENSMUSG00000015806	Qdpr	protein_coding	7019.39	-0.0758342	0.115118	-0.658753	0.510055	0.850581	476
ENSMUSG00000002222	Rmnd5a	protein_coding	6996.35	0.0114459	0.132263	0.0865389	0.931038	0.985333	477
ENSMUSG00000036110	Slc17a2	protein_coding	6988.67	-0.0570441	0.109042	-0.523138	0.600878	0.89187	478
ENSMUSG00000035242	Oaz1	protein_coding	6981.49	-0.15296	0.0829649	-1.84367	0.0652317	0.346818	479
ENSMUSG00000038521	C1s1	protein_coding	6958.38	-0.0163197	0.0920971	-0.177202	0.85935	0.968132	480
ENSMUSG00000030711	Sult1a1	protein_coding	6949.52	0.0990846	0.148999	0.665001	0.50605	0.848521	481
ENSMUSG00000057530	Ece1	protein_coding	6940.82	0.210968	0.101156	2.08558	0.0370165	0.247492	482
ENSMUSG00000021756	Il6st	protein_coding	6938.21	-0.125316	0.0922825	-1.35796	0.174476	0.557122	483
ENSMUSG00000021996	Esd	protein_coding	6905.33	0.0623332	0.0824213	0.756275	0.449485	0.814699	484
ENSMUSG00000000171	Sdhd	protein_coding	6890.98	0.0713998	0.0878731	0.812533	0.416486	0.795417	485
ENSMUSG00000028223	Decr1	protein_coding	6888.17	-0.124199	0.0985242	-1.2606	0.207454	0.603778	486
ENSMUSG00000020719	Ddx5	protein_coding	6879.95	0.145568	0.106294	1.36949	0.170846	0.551026	487
ENSMUSG00000021048	Mthfd1	protein_coding	6878.25	-0.10218	0.0995923	-1.02598	0.304899	0.707673	488
ENSMUSG00000018770	Atp5g3	protein_coding	6866.51	-0.0595865	0.0858309	-0.694232	0.487537	0.835473	489
ENSMUSG00000009291	Pttg1ip	protein_coding	6863.56	-0.0921729	0.0793477	-1.16163	0.245384	0.649662	490
ENSMUSG00000025651	Uqcrc1	protein_coding	6845.71	-0.142482	0.0787661	-1.80893	0.0704617	0.358034	491
ENSMUSG00000019818	Cd164	protein_coding	6837.87	-0.192337	0.117426	-1.63793	0.101435	0.429518	492
ENSMUSG00000008668	Rps18	protein_coding	6826.97	-0.260602	0.119865	-2.17412	0.0296958	0.218805	493
ENSMUSG00000036775	Decr2	protein_coding	6820.56	-0.155604	0.0836375	-1.86045	0.0628216	0.341235	494
ENSMUSG00000026615	Eprs	protein_coding	6809.42	0.0109623	0.0953191	0.115007	0.90844	0.980043	495
ENSMUSG00000029632	Ndufa4	protein_coding	6805.45	-0.179199	0.0791339	-2.2645	0.0235431	0.189419	496
ENSMUSG00000039653	Baat	protein_coding	6803.82	-0.232603	0.0895036	-2.59881	0.00935467	0.10094	497
ENSMUSG00000079012	Serpina3m	protein_coding	6769.75	0.0982334	0.130152	0.75476	0.450393	0.815132	498
ENSMUSG00000024052	Lpin2	protein_coding	6744.23	-0.322552	0.391654	-0.823564	0.410188	0.790746	499
ENSMUSG00000028426	Rad23b	protein_coding	6733.04	0.0928364	0.0979891	0.947416	0.343427	0.747019	500
ENSMUSG00000000301	Pemt	protein_coding	6713.03	0.077919	0.0805374	0.967489	0.3333	0.738591	501
ENSMUSG00000011831	Evi5	protein_coding	6709.56	-0.423801	0.0884329	-4.79234	1.64847e-06	8.09911e-05	502
ENSMUSG00000020534	Shmt1	protein_coding	6688.91	0.41982	0.0872546	4.81144	1.49848e-06	7.48492e-05	503
ENSMUSG00000006818	Sod2	protein_coding	6677.7	-0.204266	0.0760467	-2.68607	0.0072299	0.0842909	504
ENSMUSG00000018417	Myo1b	protein_coding	6642.11	-0.262339	0.0878723	-2.98546	0.00283152	0.0421145	505
ENSMUSG00000089960	Ugt1a1	protein_coding	6640.11	-0.751627	0.17217	-4.36561	1.2677e-05	0.000470503	506
ENSMUSG00000047215	Rpl9	protein_coding	6636.49	-0.199941	0.122831	-1.62776	0.103575	0.434931	507
ENSMUSG00000021751	Acox2	protein_coding	6632.08	-0.344867	0.0993314	-3.47189	0.000516812	0.010627	508
ENSMUSG00000030157	Clec2d	protein_coding	6628.29	0.0984574	0.112307	0.876679	0.380661	0.771653	509
ENSMUSG00000019877	Serinc1	protein_coding	6626.69	-0.218807	0.0881938	-2.48098	0.0131023	0.12864	510
ENSMUSG00000020850	Prpf8	protein_coding	6625.85	-0.0638421	0.136829	-0.466585	0.640797	0.905028	511
ENSMUSG00000032114	Slc37a4	protein_coding	6603.45	0.218641	0.0874907	2.49902	0.0124537	0.124724	512
ENSMUSG00000058558	Rpl5	protein_coding	6601.38	-0.145568	0.123595	-1.17778	0.238883	0.641358	513
ENSMUSG00000017453	Pipox	protein_coding	6587.75	-0.256018	0.0837722	-3.05612	0.00224218	0.0348177	514
ENSMUSG00000025809	Itgb1	protein_coding	6585.77	-0.123052	0.0781628	-1.57431	0.115417	0.455412	515
ENSMUSG00000024391	Apom	protein_coding	6561.29	-0.234497	0.0973213	-2.40952	0.0159736	0.145843	516
ENSMUSG00000017707	Serinc3	protein_coding	6555.8	-0.239217	0.0843237	-2.8369	0.00455545	0.0605847	517
ENSMUSG00000000326	Comt	protein_coding	6552.72	-0.000597748	0.0951545	-0.00628186	0.994988	0.997901	518
ENSMUSG00000055730	Ces2a	protein_coding	6524.01	-1.34394	0.134588	-9.98558	1.76264e-23	1.24297e-20	519
ENSMUSG00000040850	Psme4	protein_coding	6521.22	-0.120237	0.0891757	-1.34832	0.177556	0.562213	520
ENSMUSG00000041548	Hspb8	protein_coding	6497.67	0.332748	0.183246	1.81585	0.0693927	0.355504	521
ENSMUSG00000032014	Oaf	protein_coding	6496.38	0.158418	0.0780397	2.02997	0.0423596	0.268681	522
ENSMUSG00000060376	Bckdha	protein_coding	6495.69	-0.140689	0.0901987	-1.55977	0.118815	0.461702	523
ENSMUSG00000015970	Chdh	protein_coding	6493.81	-0.0403993	0.103305	-0.391067	0.695747	0.923452	524
ENSMUSG00000024747	Aldh1a7	protein_coding	6462.95	-0.0365052	0.137434	-0.26562	0.790532	0.950951	525
ENSMUSG00000024120	Lrpprc	protein_coding	6461.87	0.0499387	0.0826844	0.603968	0.545865	0.867997	526
ENSMUSG00000020154	Ptprb	protein_coding	6460.97	-0.297826	0.0955448	-3.11714	0.00182617	0.0296968	527
ENSMUSG00000037095	Lrg1	protein_coding	6460.91	0.377338	0.415021	0.909201	0.363244	0.759671	528
ENSMUSG00000061959	Ces1e	protein_coding	6419.86	-0.259672	0.148917	-1.74374	0.0812047	0.383412	529
ENSMUSG00000058997	Vwa8	protein_coding	6418.35	-0.0933925	0.132049	-0.707257	0.479407	0.833395	530
ENSMUSG00000006333	Rps9	protein_coding	6409.49	-0.175387	0.099777	-1.75779	0.0787829	0.377327	531
ENSMUSG00000001663	Gstt1	protein_coding	6404.51	-0.195868	0.0872473	-2.24498	0.0247695	0.195116	532
ENSMUSG00000067212	H2-T23	protein_coding	6400.34	-0.0574213	0.0745861	-0.769865	0.44138	0.811045	533
ENSMUSG00000026219	Trip12	protein_coding	6363.76	0.0619324	0.113306	0.546593	0.584658	0.885519	534
ENSMUSG00000036257	Pnpla8	protein_coding	6350.22	-0.0906893	0.0802374	-1.13026	0.258366	0.661691	535
ENSMUSG00000021218	Gdi2	protein_coding	6337.85	-0.0560272	0.0931915	-0.601205	0.547704	0.869076	536
ENSMUSG00000013593	Ndufs2	protein_coding	6320.19	-0.11804	0.0764806	-1.54339	0.122735	0.469181	537
ENSMUSG00000024608	Rps14	protein_coding	6313.64	-0.168035	0.115668	-1.45273	0.146298	0.512201	538
ENSMUSG00000054452	Tle5	protein_coding	6309.87	0.0355118	0.0980234	0.362279	0.717143	0.931095	539
ENSMUSG00000020538	Srebf1	protein_coding	6301.61	1.67803	0.136968	12.2513	1.65348e-34	3.30366e-31	540
ENSMUSG00000029776	Hibadh	protein_coding	6299.72	-0.24842	0.0906065	-2.74174	0.00611141	0.0748351	541
ENSMUSG00000021546	Hnrnpk	protein_coding	6281.1	-0.109454	0.079161	-1.38268	0.166763	0.545684	542
ENSMUSG00000074264	Amy1	protein_coding	6264.55	-0.0588896	0.141907	-0.414986	0.678152	0.917956	543
ENSMUSG00000042118	Bhmt2	protein_coding	6259.56	0.226859	0.0847492	2.67683	0.00743231	0.0859195	544
ENSMUSG00000061983	Rps12	protein_coding	6239.06	-0.217336	0.106182	-2.04682	0.0406753	0.261233	545
ENSMUSG00000044533	Rps2	protein_coding	6233.63	-0.101158	0.0937336	-1.07921	0.280493	0.685095	546
ENSMUSG00000016194	Hsd11b1	protein_coding	6192.27	-0.306176	0.073947	-4.14048	3.46573e-05	0.00111822	547
ENSMUSG00000037797	Adh4	protein_coding	6164.26	-0.158282	0.150898	-1.04893	0.294208	0.698265	548
ENSMUSG00000012848	Rps5	protein_coding	6161.65	-0.249221	0.124755	-1.99768	0.0457518	0.281412	549
ENSMUSG00000022403	St13	protein_coding	6159.73	-0.0417365	0.0753222	-0.554106	0.579506	0.884565	550
ENSMUSG00000029998	Pcyox1	protein_coding	6147.53	0.210104	0.0773333	2.71686	0.00659048	0.078302	551
ENSMUSG00000010277	2610507B11Rik	protein_coding	6147.19	-0.0432147	0.104713	-0.412698	0.679828	0.918285	552
ENSMUSG00000020865	Abcc3	protein_coding	6143.6	-1.18841	0.123442	-9.62728	6.13343e-22	3.33809e-19	553
ENSMUSG00000040548	Tex2	protein_coding	6139.37	-0.29108	0.0787675	-3.69544	0.00021951	0.0053054	554
ENSMUSG00000071415	Rpl23	protein_coding	6126.53	-0.175682	0.108404	-1.62062	0.105098	0.437329	555
ENSMUSG00000026626	Ppp2r5a	protein_coding	6118.73	-0.130696	0.0894587	-1.46096	0.144025	0.507816	556
ENSMUSG00000030108	Slc6a13	protein_coding	6115.27	-0.0136787	0.087971	-0.155491	0.876434	0.971217	557
ENSMUSG00000026866	Kynu	protein_coding	6100.33	0.0850779	0.073475	1.15792	0.246899	0.651159	558
ENSMUSG00000033416	Gucd1	protein_coding	6091.53	-0.351917	0.0789485	-4.45756	8.28997e-06	0.000326908	559
ENSMUSG00000034158	Lrrc58	protein_coding	6073.24	-0.0300625	0.0851149	-0.353199	0.723939	0.933482	560
ENSMUSG00000015714	Cers2	protein_coding	6057.11	0.0553014	0.0991529	0.557738	0.577023	0.882971	561
ENSMUSG00000041660	Bbox1	protein_coding	6042.81	-0.0295444	0.090399	-0.326822	0.743802	0.939387	562
ENSMUSG00000003526	Prodh	protein_coding	6024.33	0.00662109	0.128614	0.0514803	0.958943	0.990534	563
ENSMUSG00000037826	Ppm1k	protein_coding	6019.74	-0.577435	0.154946	-3.72668	0.000194015	0.0047857	564
ENSMUSG00000022533	Atp13a3	protein_coding	6019.48	-0.25214	0.0982009	-2.56759	0.0102408	0.10769	565
ENSMUSG00000047675	Rps8	protein_coding	6007.34	-0.229426	0.103409	-2.21862	0.0265124	0.203567	566
ENSMUSG00000041798	Gck	protein_coding	5990.92	1.72842	0.449785	3.84276	0.000121657	0.00324815	567
ENSMUSG00000028327	Stra6l	protein_coding	5984.59	-0.168649	0.0911225	-1.85079	0.0641999	0.344507	568
ENSMUSG00000030057	Cnbp	protein_coding	5984.38	-0.351166	0.0855531	-4.10466	4.04918e-05	0.0012641	569
ENSMUSG00000032193	Ldlr	protein_coding	5970.83	1.08664	0.111651	9.73244	2.19269e-22	1.3143e-19	570
ENSMUSG00000026238	Ptma	protein_coding	5960.63	0.234816	0.103974	2.2584	0.0239208	0.191578	571
ENSMUSG00000020429	Igfbp1	protein_coding	5959.83	-1.67664	0.746728	-2.24531	0.0247483	0.195116	572
ENSMUSG00000024953	Prdx5	protein_coding	5954.79	-0.220922	0.0782699	-2.82257	0.00476411	0.0626229	573
ENSMUSG00000066153	Mup21	protein_coding	5947.54	0.38177	0.181166	2.1073	0.0350917	0.240801	574
ENSMUSG00000062328	Rpl17	protein_coding	5943.94	-0.19728	0.104834	-1.88183	0.0598588	0.332858	575
ENSMUSG00000062070	Pgk1	protein_coding	5941.69	-0.0565115	0.0781942	-0.722707	0.46986	0.827011	576
ENSMUSG00000030654	Arl6ip1	protein_coding	5940.95	-0.0318344	0.0937285	-0.339645	0.734124	0.93451	577
ENSMUSG00000029614	Rpl6	protein_coding	5940.17	-0.126357	0.0907367	-1.39257	0.16375	0.540994	578
ENSMUSG00000004207	Psap	protein_coding	5936.02	-0.0417451	0.0848982	-0.491707	0.622926	0.897689	579
ENSMUSG00000022462	Slc38a2	protein_coding	5928.26	-0.178213	0.338698	-0.52617	0.59877	0.891722	580
ENSMUSG00000057738	Sptan1	protein_coding	5904.11	-0.110574	0.0735695	-1.50299	0.132841	0.487468	581
ENSMUSG00000032359	Ctsh	protein_coding	5892.35	-0.164611	0.08906	-1.84831	0.0645569	0.344879	582
ENSMUSG00000037706	Cd81	protein_coding	5891.83	-0.0522619	0.100669	-0.519147	0.603658	0.891982	583
ENSMUSG00000028672	Hmgcl	protein_coding	5835.89	-0.199816	0.0859576	-2.32458	0.0200942	0.16988	584
ENSMUSG00000028756	Pink1	protein_coding	5834.93	-0.138884	0.100745	-1.37857	0.168028	0.547952	585
ENSMUSG00000040213	Kyat3	protein_coding	5825	0.0487084	0.122604	0.397284	0.691158	0.920897	586
ENSMUSG00000031545	Gpat4	protein_coding	5814.39	0.102871	0.0938437	1.09619	0.272995	0.678413	587
ENSMUSG00000066071	Cyp4a12a	protein_coding	5809.13	-0.375791	0.175535	-2.14083	0.0322877	0.229032	588
ENSMUSG00000059447	Hadhb	protein_coding	5807.77	-0.0993553	0.0775048	-1.28192	0.199869	0.59602	589
ENSMUSG00000022261	Sdc2	protein_coding	5802.15	-0.22294	0.0888666	-2.5087	0.0121176	0.12281	590
ENSMUSG00000026775	Yme1l1	protein_coding	5799.38	-0.0352576	0.0859407	-0.410255	0.681619	0.918657	591
ENSMUSG00000042453	Reln	protein_coding	5782.63	-0.21017	0.103698	-2.02676	0.0426867	0.269965	592
ENSMUSG00000025982	Sf3b1	protein_coding	5767.65	0.00629006	0.104205	0.0603622	0.951867	0.988614	593
ENSMUSG00000040731	Eif4h	protein_coding	5752.95	-0.027507	0.0837812	-0.328319	0.74267	0.938951	594
ENSMUSG00000009863	Sdhb	protein_coding	5750.98	-0.0941861	0.0810544	-1.16201	0.245231	0.649468	595
ENSMUSG00000030861	Acadsb	protein_coding	5747.49	-0.286331	0.08637	-3.31516	0.000915892	0.016926	596
ENSMUSG00000025127	Gcgr	protein_coding	5739.47	0.0630228	0.0837977	0.752083	0.452001	0.815929	597
ENSMUSG00000051223	Bzw1	protein_coding	5733.92	-0.0188371	0.0751811	-0.250556	0.802157	0.954505	598
ENSMUSG00000063524	Eno1	protein_coding	5723.38	0.387376	0.143211	2.70492	0.00683203	0.080692	599
ENSMUSG00000055737	Ghr	protein_coding	5717.7	0.00940767	0.0754967	0.12461	0.900832	0.977566	600
ENSMUSG00000035133	Arhgap5	protein_coding	5689.66	-0.242153	0.0858605	-2.82031	0.00479778	0.0629276	601
ENSMUSG00000006932	Ctnnb1	protein_coding	5682.93	0.0434414	0.0815308	0.532822	0.594157	0.890073	602
ENSMUSG00000001924	Uba1	protein_coding	5680.73	-0.0386212	0.0817054	-0.472689	0.636435	0.903551	603
ENSMUSG00000036752	Tubb4b	protein_coding	5648.23	-0.0973616	0.19393	-0.502044	0.615636	0.895943	604
ENSMUSG00000022354	Ndufb9	protein_coding	5643.95	-0.161441	0.0823049	-1.96149	0.0498214	0.297736	605
ENSMUSG00000005534	Insr	protein_coding	5643.25	-0.169481	0.133186	-1.27251	0.20319	0.597754	606
ENSMUSG00000020098	Pcbd1	protein_coding	5638.13	0.134197	0.0807871	1.66112	0.096689	0.418554	607
ENSMUSG00000022443	Myh9	protein_coding	5625.24	0.241384	0.128785	1.87432	0.0608865	0.336208	608
ENSMUSG00000020386	Sar1b	protein_coding	5605.08	0.075851	0.0884788	0.857279	0.391291	0.778555	609
ENSMUSG00000031886	Ces2e	protein_coding	5602.26	-0.00613814	0.0970604	-0.0632405	0.949575	0.988614	610
ENSMUSG00000037072	Selenof	protein_coding	5586.35	-0.123584	0.081921	-1.50858	0.131407	0.485776	611
ENSMUSG00000048578	Mlec	protein_coding	5579.87	0.417159	0.112996	3.6918	0.000222676	0.00536033	612
ENSMUSG00000024026	Glo1	protein_coding	5572.96	-0.270789	0.103024	-2.6284	0.00857876	0.0959348	613
ENSMUSG00000066036	Ubr4	protein_coding	5554.8	-0.052652	0.176446	-0.298402	0.765396	0.944863	614
ENSMUSG00000023043	Krt18	protein_coding	5547.63	-0.285482	0.132123	-2.16072	0.0307166	0.222496	615
ENSMUSG00000024899	Papss2	protein_coding	5545.87	-0.239614	0.190714	-1.2564	0.20897	0.605899	616
ENSMUSG00000008348	Ubc	protein_coding	5531.76	0.207927	0.13581	1.53101	0.125767	0.475614	617
ENSMUSG00000059291	Rpl11	protein_coding	5491.06	-0.155207	0.107284	-1.44668	0.147985	0.515113	618
ENSMUSG00000057074	Ces1g	protein_coding	5472.92	-1.31621	0.103809	-12.6791	7.72256e-37	2.31445e-33	619
ENSMUSG00000030357	Fkbp4	protein_coding	5466.33	0.400349	0.121133	3.30505	0.000949599	0.0173269	620
ENSMUSG00000025481	Urah	protein_coding	5464.78	0.0668672	0.0902552	0.740868	0.458773	0.820495	621
ENSMUSG00000028076	Cd1d1	protein_coding	5462.75	-0.261909	0.0942911	-2.77766	0.00547513	0.0695295	622
ENSMUSG00000039100	Marchf6	protein_coding	5460.93	-0.314455	0.131986	-2.38249	0.0171959	0.152361	623
ENSMUSG00000019368	Sec14l4	protein_coding	5444.39	-0.0434309	0.134243	-0.323523	0.746299	0.940085	624
ENSMUSG00000026922	Agpat2	protein_coding	5433.24	0.322589	0.129571	2.48967	0.0127861	0.126677	625
ENSMUSG00000022477	Aco2	protein_coding	5426.45	0.154285	0.0876547	1.76015	0.0783828	0.376464	626
ENSMUSG00000036093	Arl5a	protein_coding	5410.15	0.121722	0.100407	1.21228	0.225405	0.623489	627
ENSMUSG00000057841	Rpl32	protein_coding	5406.15	-0.22523	0.10884	-2.06937	0.0385113	0.253444	628
ENSMUSG00000018846	Pank3	protein_coding	5405.88	0.0205477	0.108974	0.188557	0.85044	0.966633	629
ENSMUSG00000015112	Slc25a13	protein_coding	5399.35	0.0675135	0.0832266	0.811201	0.41725	0.795678	630
ENSMUSG00000030062	Rpn1	protein_coding	5397.32	0.0285381	0.102827	0.277534	0.78137	0.949429	631
ENSMUSG00000041828	Abca8a	protein_coding	5393.76	-0.742397	0.143907	-5.15886	2.48452e-07	1.5676e-05	632
ENSMUSG00000032418	Me1	protein_coding	5393.3	0.427179	0.210134	2.03289	0.0420638	0.267654	633
ENSMUSG00000071650	Ganab	protein_coding	5391.37	-0.0771151	0.0846956	-0.910497	0.362561	0.75954	634
ENSMUSG00000027642	Rpn2	protein_coding	5389.39	-0.0181059	0.0815037	-0.222149	0.824198	0.959643	635
ENSMUSG00000025278	Flnb	protein_coding	5382.44	0.598395	0.10316	5.80064	6.60625e-09	5.61672e-07	636
ENSMUSG00000020361	Hspa4	protein_coding	5363.71	0.127794	0.0988624	1.29265	0.196133	0.591062	637
ENSMUSG00000015932	Dstn	protein_coding	5341.91	-0.218058	0.0910521	-2.39487	0.0166262	0.149524	638
ENSMUSG00000027367	Stard7	protein_coding	5335.23	-0.0343224	0.0899352	-0.381635	0.702732	0.926931	639
ENSMUSG00000022241	Tars	protein_coding	5333.99	-0.157561	0.10141	-1.55369	0.120258	0.463786	640
ENSMUSG00000029727	Cyp3a13	protein_coding	5333.77	-0.242161	0.142662	-1.69745	0.0896111	0.404604	641
ENSMUSG00000060703	Cd302	protein_coding	5325.19	-0.0564404	0.108009	-0.522552	0.601286	0.891898	642
ENSMUSG00000036751	Cox6b1	protein_coding	5318.91	-0.0472265	0.0818761	-0.576804	0.564072	0.87751	643
ENSMUSG00000020089	Ppa1	protein_coding	5299.18	0.307667	0.0890185	3.45622	0.000547816	0.0111309	644
ENSMUSG00000070594	Cfhr4	protein_coding	5270.42	-0.0372283	0.0753733	-0.49392	0.621363	0.897648	645
ENSMUSG00000022244	Amacr	protein_coding	5263.95	0.0252952	0.10086	0.250795	0.801973	0.954505	646
ENSMUSG00000021583	Erap1	protein_coding	5260.12	-0.221847	0.0782244	-2.83604	0.0045677	0.0605847	647
ENSMUSG00000057037	Cfhr1	protein_coding	5258.14	-0.261035	0.0754706	-3.45876	0.000542659	0.0110531	648
ENSMUSG00000061477	Rps7	protein_coding	5257.03	-0.14304	0.118233	-1.20981	0.22635	0.624246	649
ENSMUSG00000004610	Etfb	protein_coding	5255.25	-0.150231	0.0911731	-1.64775	0.0994038	0.424667	650
ENSMUSG00000030244	Gys2	protein_coding	5254.73	0.198405	0.126907	1.56339	0.117962	0.459946	651
ENSMUSG00000004535	Tax1bp1	protein_coding	5253.02	-0.133823	0.083536	-1.60198	0.109159	0.445103	652
ENSMUSG00000025993	Slc40a1	protein_coding	5252.33	0.0639451	0.143294	0.44625	0.655417	0.910205	653
ENSMUSG00000036833	Pnpla7	protein_coding	5250.9	0.363559	0.0819759	4.43495	9.20917e-06	0.000354982	654
ENSMUSG00000026434	Nucks1	protein_coding	5230.66	-0.00311201	0.109617	-0.02839	0.977351	0.995125	655
ENSMUSG00000031231	Cox7b	protein_coding	5214.24	-0.032811	0.0879444	-0.373088	0.709083	0.927461	656
ENSMUSG00000027792	Bche	protein_coding	5208.53	-0.00651705	0.0981863	-0.0663743	0.94708	0.988214	657
ENSMUSG00000016256	Ctsz	protein_coding	5207.85	-0.0190891	0.0963606	-0.1981	0.842966	0.963234	658
ENSMUSG00000020821	Kif1c	protein_coding	5202.32	-0.047096	0.082289	-0.572325	0.567102	0.87795	659
ENSMUSG00000073555	Gm4951	protein_coding	5201.67	0.132304	0.0865348	1.52891	0.126287	0.476557	660
ENSMUSG00000003420	Fcgrt	protein_coding	5200.93	-0.0999368	0.105433	-0.947867	0.343197	0.747019	661
ENSMUSG00000038641	Akr1d1	protein_coding	5199.28	-0.226753	0.133341	-1.70055	0.0890278	0.403704	662
ENSMUSG00000030087	Klf15	protein_coding	5191.1	-0.0102642	0.11948	-0.0859072	0.93154	0.985333	663
ENSMUSG00000018166	Erbb3	protein_coding	5185.76	-0.620784	0.218159	-2.84556	0.00443331	0.0594219	664
ENSMUSG00000045975	C2cd2	protein_coding	5175.8	-0.454711	0.0730643	-6.22344	4.86359e-10	5.50044e-08	665
ENSMUSG00000017404	Rpl19	protein_coding	5160.67	-0.156532	0.0933527	-1.67678	0.093585	0.412918	666
ENSMUSG00000026924	Sec16a	protein_coding	5157.03	-0.0344338	0.11844	-0.290727	0.77126	0.945667	667
ENSMUSG00000032080	Apoa4	protein_coding	5142.75	2.72643	0.164402	16.5839	9.11237e-62	1.09239e-57	668
ENSMUSG00000029597	Sds	protein_coding	5139.71	0.656938	0.335119	1.96031	0.0499591	0.298113	669
ENSMUSG00000025544	Tm9sf2	protein_coding	5138.57	-0.0388666	0.0818862	-0.474642	0.635042	0.903181	670
ENSMUSG00000003528	Slc25a1	protein_coding	5127.25	0.259909	0.0922503	2.81743	0.004841	0.0632868	671
ENSMUSG00000000740	Rpl13	protein_coding	5126.33	-0.206124	0.12283	-1.67812	0.0933235	0.412067	672
ENSMUSG00000025326	Ube3a	protein_coding	5122.55	-0.117262	0.087589	-1.33877	0.180646	0.567595	673
ENSMUSG00000033295	Ptprf	protein_coding	5118.26	0.073396	0.136236	0.538741	0.590066	0.888061	674
ENSMUSG00000035000	Dpp4	protein_coding	5114.27	0.0505476	0.0883812	0.571927	0.567371	0.878057	675
ENSMUSG00000025794	Rpl14	protein_coding	5105.06	-0.178976	0.129841	-1.37843	0.168071	0.547952	676
ENSMUSG00000028399	Ptprd	protein_coding	5104.68	-0.121602	0.124412	-0.977413	0.328365	0.734135	677
ENSMUSG00000020220	Vps13d	protein_coding	5098.39	-0.0924024	0.131181	-0.704389	0.48119	0.833894	678
ENSMUSG00000061787	Rps17	protein_coding	5093.21	-0.256598	0.11049	-2.32237	0.0202129	0.170508	679
ENSMUSG00000027248	Pdia3	protein_coding	5091.67	-0.0686751	0.159957	-0.429335	0.66768	0.915178	680
ENSMUSG00000037916	Ndufv1	protein_coding	5076.21	-0.114822	0.0732566	-1.5674	0.117022	0.458901	681
ENSMUSG00000020593	Lpin1	protein_coding	5073.06	0.0292697	0.346913	0.0843719	0.932761	0.985333	682
ENSMUSG00000001666	Ddt	protein_coding	5071.37	-0.097178	0.100242	-0.969432	0.33233	0.738045	683
ENSMUSG00000018659	Pnpo	protein_coding	5068.87	-0.00724842	0.0977853	-0.0741258	0.94091	0.986844	684
ENSMUSG00000024588	Fech	protein_coding	5065.73	-0.283776	0.092256	-3.07596	0.00209827	0.0328599	685
ENSMUSG00000031596	Slc7a2	protein_coding	5062.88	0.120184	0.216759	0.554458	0.579265	0.884433	686
ENSMUSG00000051285	Pcmtd1	protein_coding	5059.29	-0.122588	0.100192	-1.22354	0.221127	0.620138	687
ENSMUSG00000022234	Cct5	protein_coding	5054.42	0.0139698	0.115187	0.121279	0.90347	0.977773	688
ENSMUSG00000112129	Pbld1	protein_coding	5052.48	-0.0639083	0.102865	-0.621283	0.534413	0.862397	689
ENSMUSG00000030313	Dennd5b	protein_coding	5052.45	0.0572165	0.113852	0.502551	0.61528	0.895899	690
ENSMUSG00000024066	Xdh	protein_coding	5042.6	0.165869	0.0956537	1.73405	0.0829087	0.387241	691
ENSMUSG00000038462	Uqcrfs1	protein_coding	4999.33	-0.0839959	0.0830798	-1.01103	0.312004	0.716803	692
ENSMUSG00000030972	Acsm5	protein_coding	4990.92	-0.339617	0.126735	-2.67975	0.00736767	0.0854193	693
ENSMUSG00000025792	Slc25a10	protein_coding	4988.3	0.261536	0.14041	1.86266	0.0625102	0.340314	694
ENSMUSG00000090625	Gm20721	protein_coding	4987.58	-0.204187	0.0949878	-2.14961	0.0315862	0.226468	695
ENSMUSG00000041168	Lonp1	protein_coding	4986.25	-0.227536	0.0771844	-2.94796	0.00319883	0.0464257	696
ENSMUSG00000031299	Pdha1	protein_coding	4979.87	-0.110488	0.0834672	-1.32373	0.185592	0.575712	697
ENSMUSG00000061904	Slc25a3	protein_coding	4976.28	-0.0307068	0.0848734	-0.361795	0.717505	0.931095	698
ENSMUSG00000009927	Rps25	protein_coding	4959.64	-0.219201	0.0938763	-2.335	0.0195435	0.166991	699
ENSMUSG00000027406	Idh3b	protein_coding	4957.63	-0.199653	0.0809933	-2.46505	0.0136994	0.132656	700
ENSMUSG00000040963	Asgr2	protein_coding	4955.72	-0.234458	0.0781795	-2.99897	0.0027089	0.0407456	701
ENSMUSG00000075705	Msrb1	protein_coding	4941.16	0.0652875	0.0929819	0.702153	0.482583	0.833988	702
ENSMUSG00000032096	Arcn1	protein_coding	4940.74	0.0298794	0.0930573	0.321086	0.748145	0.940864	703
ENSMUSG00000068587	Mgam	protein_coding	4939.78	-0.0596054	0.125958	-0.473215	0.63606	0.903551	704
ENSMUSG00000002289	Angptl4	protein_coding	4938.18	-1.39961	0.101591	-13.7769	3.50829e-43	1.40191e-39	705
ENSMUSG00000027332	Ivd	protein_coding	4934.78	-0.26235	0.117528	-2.23224	0.0255993	0.199474	706
ENSMUSG00000021957	Tkt	protein_coding	4930.44	0.0803558	0.11583	0.693738	0.487847	0.835473	707
ENSMUSG00000021273	Fdft1	protein_coding	4926.95	0.494233	0.131459	3.7596	0.000170183	0.00428604	708
ENSMUSG00000029102	Hgfac	protein_coding	4900.77	0.314568	0.0823301	3.82082	0.000133009	0.00349742	709
ENSMUSG00000052562	Slc22a30	protein_coding	4891.56	-0.134201	0.126903	-1.05751	0.29028	0.694218	710
ENSMUSG00000030674	Qprt	protein_coding	4890.17	0.272231	0.114141	2.38504	0.0170772	0.151983	711
ENSMUSG00000093674	Rpl41	protein_coding	4889.05	-0.145332	0.108576	-1.33854	0.180722	0.567595	712
ENSMUSG00000027763	Mbnl1	protein_coding	4881.03	0.0396754	0.0797671	0.497391	0.618913	0.897405	713
ENSMUSG00000039630	Hnrnpu	protein_coding	4880.75	-0.0329686	0.114206	-0.288676	0.772829	0.946244	714
ENSMUSG00000049422	Chchd10	protein_coding	4876.28	-0.369222	0.0962552	-3.83587	0.000125123	0.00333327	715
ENSMUSG00000049470	Aff4	protein_coding	4868.54	-0.255269	0.114055	-2.23813	0.0252128	0.197209	716
ENSMUSG00000022752	Tomm70a	protein_coding	4860.66	-0.0727621	0.0867805	-0.838461	0.401772	0.784053	717
ENSMUSG00000074882	Cyp2c68	protein_coding	4850.46	-0.625842	0.120066	-5.21248	1.86329e-07	1.22732e-05	718
ENSMUSG00000020402	Vdac1	protein_coding	4849.6	-0.00419851	0.0950264	-0.0441826	0.964759	0.991898	719
ENSMUSG00000036606	Plxnb2	protein_coding	4839.71	-0.126324	0.124559	-1.01417	0.310502	0.714803	720
ENSMUSG00000028495	Rps6	protein_coding	4835.37	-0.127225	0.116887	-1.08844	0.2764	0.680806	721
ENSMUSG00000022110	Sucla2	protein_coding	4825.72	0.0929665	0.0878679	1.05803	0.290044	0.694218	722
ENSMUSG00000062410	Hsd3b3	protein_coding	4799.53	-0.160021	0.0884273	-1.80964	0.070352	0.358034	723
ENSMUSG00000062480	Acat3	protein_coding	4791.03	-0.12344	0.0775632	-1.59147	0.111503	0.449159	724
ENSMUSG00000049517	Rps23	protein_coding	4789.19	-0.258982	0.0991821	-2.61118	0.00902308	0.0986337	725
ENSMUSG00000087141	Plcxd2	protein_coding	4786.37	-0.6871	0.138429	-4.96356	6.92132e-07	3.78871e-05	726
ENSMUSG00000037470	Uggt1	protein_coding	4786.17	0.0297239	0.104454	0.284565	0.775977	0.947307	727
ENSMUSG00000040181	Fmo1	protein_coding	4785.86	-0.156169	0.0853082	-1.83065	0.0671532	0.350929	728
ENSMUSG00000036892	Prodh2	protein_coding	4777.92	0.130155	0.0820795	1.58572	0.112802	0.451511	729
ENSMUSG00000054008	Ndst1	protein_coding	4775.25	-0.0459388	0.121981	-0.376608	0.706465	0.927461	730
ENSMUSG00000038014	Fam120a	protein_coding	4773.78	-0.120174	0.0996327	-1.20617	0.227751	0.625207	731
ENSMUSG00000027346	Gpcpd1	protein_coding	4771.04	-0.983896	0.352472	-2.79142	0.00524778	0.0673559	732
ENSMUSG00000059263	Usp47	protein_coding	4762.21	-0.122859	0.0831565	-1.47745	0.139556	0.500748	733
ENSMUSG00000036503	Rnf13	protein_coding	4756.74	-0.0761871	0.101709	-0.749068	0.453816	0.817238	734
ENSMUSG00000005779	Psmb4	protein_coding	4749.7	-0.0989645	0.0978987	-1.01089	0.312071	0.716803	735
ENSMUSG00000041891	Lman1	protein_coding	4744.82	0.131838	0.0844963	1.56028	0.118693	0.461675	736
ENSMUSG00000009470	Tnpo1	protein_coding	4740.23	-0.201506	0.0910724	-2.2126	0.0269255	0.205202	737
ENSMUSG00000036138	Acaa1a	protein_coding	4739.97	-0.143723	0.0867133	-1.65745	0.0974281	0.419679	738
ENSMUSG00000014313	Cox6c	protein_coding	4737.52	-0.147452	0.089612	-1.64545	0.0998772	0.425593	739
ENSMUSG00000029273	Sult1d1	protein_coding	4733.86	-0.290437	0.0865251	-3.35668	0.000788846	0.0150106	740
ENSMUSG00000031696	Vps35	protein_coding	4731.64	-0.00902572	0.0860477	-0.104892	0.916462	0.982221	741
ENSMUSG00000022365	Derl1	protein_coding	4730.51	0.04953	0.0777875	0.636734	0.524298	0.857293	742
ENSMUSG00000025968	Ndufs1	protein_coding	4728.68	-0.0740392	0.0767691	-0.96444	0.334825	0.739126	743
ENSMUSG00000022961	Son	protein_coding	4727.13	0.0457856	0.111204	0.411725	0.680541	0.918475	744
ENSMUSG00000038900	Rpl12	protein_coding	4726.61	-0.272627	0.108939	-2.50256	0.01233	0.1239	745
ENSMUSG00000027177	Hipk3	protein_coding	4715.33	-0.282417	0.123677	-2.28349	0.0224012	0.183007	746
ENSMUSG00000006699	Cdc42	protein_coding	4713.74	-0.0292059	0.0849685	-0.343726	0.731052	0.93451	747
ENSMUSG00000020484	Xbp1	protein_coding	4708.54	0.0799201	0.173826	0.45977	0.645681	0.907004	748
ENSMUSG00000042073	Abhd14b	protein_coding	4707.05	0.108402	0.0995153	1.0893	0.276021	0.680572	749
ENSMUSG00000046330	Rpl37a	protein_coding	4694.24	-0.233686	0.109527	-2.1336	0.0328759	0.231289	750
ENSMUSG00000037487	Ubr5	protein_coding	4694.16	-0.0686666	0.118285	-0.580517	0.561566	0.876222	751
ENSMUSG00000027002	Nckap1	protein_coding	4693.22	-0.0801745	0.0855856	-0.936775	0.348874	0.751267	752
ENSMUSG00000006736	Tspan31	protein_coding	4683.4	0.557639	0.0859423	6.48853	8.66777e-11	1.18079e-08	753
ENSMUSG00000022353	Mtss1	protein_coding	4674.99	0.390669	0.145932	2.67707	0.00742695	0.0859195	754
ENSMUSG00000005803	Sqor	protein_coding	4670.06	-0.1617	0.0995423	-1.62444	0.104282	0.436235	755
ENSMUSG00000022304	Dpys	protein_coding	4659.62	-0.485323	0.0785285	-6.18021	6.40178e-10	7.10597e-08	756
ENSMUSG00000029201	Ugdh	protein_coding	4638.33	-0.364898	0.134618	-2.71062	0.00671584	0.0796335	757
ENSMUSG00000063882	Uqcrh	protein_coding	4624.35	-0.122053	0.0839105	-1.45456	0.145791	0.511635	758
ENSMUSG00000041237	Pklr	protein_coding	4607.39	1.10102	0.177869	6.19008	6.01343e-10	6.73728e-08	759
ENSMUSG00000025702	Marchf8	protein_coding	4604.06	0.0795078	0.0831684	0.955986	0.339079	0.742138	760
ENSMUSG00000030275	Etnk1	protein_coding	4601.79	0.0528583	0.0998682	0.529281	0.596611	0.891519	761
ENSMUSG00000044986	Tst	protein_coding	4596.63	0.0402988	0.0829277	0.485951	0.627002	0.898995	762
ENSMUSG00000029840	Mtpn	protein_coding	4589.35	-0.115048	0.0756618	-1.52056	0.128371	0.480499	763
ENSMUSG00000024827	Gldc	protein_coding	4586.08	0.0520491	0.115316	0.45136	0.65173	0.90901	764
ENSMUSG00000058076	Sdhc	protein_coding	4583.62	-0.140984	0.0784963	-1.79606	0.0724846	0.362817	765
ENSMUSG00000071644	Eef1g	protein_coding	4583.46	-0.0159326	0.105462	-0.151075	0.879917	0.971885	766
ENSMUSG00000025967	Eef1b2	protein_coding	4582.96	-0.202342	0.108565	-1.86378	0.0623523	0.339966	767
ENSMUSG00000063558	Aox1	protein_coding	4576.33	-0.562879	0.0952179	-5.91149	3.39032e-09	3.1264e-07	768
ENSMUSG00000027580	Helz2	protein_coding	4575.98	0.0700224	0.107458	0.651628	0.514641	0.853795	769
ENSMUSG00000032042	Srpr	protein_coding	4571.84	-0.0198748	0.0942572	-0.210857	0.832999	0.960591	770
ENSMUSG00000038991	Txndc5	protein_coding	4558.44	0.239508	0.0970557	2.46773	0.0135971	0.132034	771
ENSMUSG00000025903	Lypla1	protein_coding	4557.92	-0.14516	0.0986125	-1.47202	0.141015	0.503034	772
ENSMUSG00000032591	Mst1	protein_coding	4541.76	0.0457179	0.0942812	0.48491	0.62774	0.899314	773
ENSMUSG00000020267	Hint1	protein_coding	4538.68	-0.089538	0.098299	-0.910874	0.362362	0.759439	774
ENSMUSG00000031446	Cul4a	protein_coding	4532.56	0.0884829	0.088305	1.00201	0.316337	0.720411	775
ENSMUSG00000024140	Epas1	protein_coding	4510.1	-0.00718526	0.110028	-0.0653037	0.947932	0.988404	776
ENSMUSG00000020072	Pbld2	protein_coding	4502.19	-0.0592889	0.08269	-0.717002	0.473373	0.830012	777
ENSMUSG00000036371	Serbp1	protein_coding	4488.82	-0.120027	0.083322	-1.44052	0.14972	0.51814	778
ENSMUSG00000036550	Cnot1	protein_coding	4484.27	-0.142063	0.129723	-1.09513	0.273462	0.678689	779
ENSMUSG00000032314	Etfa	protein_coding	4480.16	-0.270546	0.126026	-2.14675	0.0318135	0.22709	780
ENSMUSG00000030660	Pik3c2a	protein_coding	4476	0.289429	0.107898	2.68243	0.00730903	0.0849861	781
ENSMUSG00000024425	Ndfip1	protein_coding	4474.19	-0.170504	0.102263	-1.6673	0.095454	0.416658	782
ENSMUSG00000007458	M6pr	protein_coding	4471.53	0.00185417	0.0815752	0.0227296	0.981866	0.995977	783
ENSMUSG00000040918	Slc19a2	protein_coding	4465.94	-0.218711	0.101359	-2.15779	0.0309438	0.223466	784
ENSMUSG00000031532	Saraf	protein_coding	4463.82	-0.220918	0.102706	-2.15096	0.0314791	0.226102	785
ENSMUSG00000041028	Ghitm	protein_coding	4456.17	0.0178393	0.079486	0.224433	0.82242	0.959322	786
ENSMUSG00000042305	Tmem183a	protein_coding	4453.82	-0.0811039	0.105659	-0.767602	0.442724	0.811897	787
ENSMUSG00000029458	Brap	protein_coding	4452.59	-0.167725	0.11822	-1.41875	0.155972	0.530589	788
ENSMUSG00000034456	Uroc1	protein_coding	4447.58	0.0725599	0.11987	0.605324	0.544964	0.867997	789
ENSMUSG00000002332	Dhrs1	protein_coding	4433.11	0.128831	0.0969107	1.32938	0.183723	0.572221	790
ENSMUSG00000024292	Cyp4f14	protein_coding	4431.82	-0.0338676	0.135291	-0.250331	0.802331	0.954505	791
ENSMUSG00000038375	Trp53inp2	protein_coding	4428.32	0.00948011	0.149872	0.0632546	0.949564	0.988614	792
ENSMUSG00000022742	Cpox	protein_coding	4423.88	-0.240675	0.0925912	-2.59932	0.00934073	0.10088	793
ENSMUSG00000005981	Trap1	protein_coding	4415.31	-0.205245	0.0790606	-2.59604	0.00943046	0.101666	794
ENSMUSG00000019505	Ubb	protein_coding	4381.9	-0.49766	0.108451	-4.58881	4.45786e-06	0.00019504	795
ENSMUSG00000060992	Copz1	protein_coding	4378.37	0.147643	0.0845095	1.74706	0.0806274	0.38204	796
ENSMUSG00000023175	Bsg	protein_coding	4378.05	-0.134693	0.0858744	-1.56848	0.116768	0.458356	797
ENSMUSG00000037686	Aspg	protein_coding	4377.51	0.156655	0.11301	1.38621	0.165684	0.544608	798
ENSMUSG00000078566	Bnip3	protein_coding	4372.55	-0.0405318	0.107018	-0.378739	0.704882	0.927159	799
ENSMUSG00000055065	Ddx17	protein_coding	4344.94	0.466102	0.18899	2.46628	0.0136523	0.132307	800
ENSMUSG00000041697	Cox6a1	protein_coding	4344.91	-0.157778	0.0901704	-1.74977	0.0801578	0.380357	801
ENSMUSG00000034371	Tkfc	protein_coding	4337.76	0.635103	0.158036	4.01873	5.85122e-05	0.00175801	802
ENSMUSG00000049858	Suox	protein_coding	4335.6	-0.0607514	0.0835112	-0.727464	0.466942	0.825362	803
ENSMUSG00000022562	Oplah	protein_coding	4334.41	-0.144127	0.111711	-1.29018	0.196989	0.592301	804
ENSMUSG00000044788	Fads6	protein_coding	4333.68	0.322981	0.0889187	3.63231	0.000280893	0.00638965	805
ENSMUSG00000030834	Abcc6	protein_coding	4326.68	0.0155609	0.100275	0.155183	0.876677	0.971217	806
ENSMUSG00000001123	Lgals9	protein_coding	4318.4	-0.10635	0.11558	-0.92014	0.3575	0.75599	807
ENSMUSG00000060459	Kng2	protein_coding	4317.52	-0.0758859	0.117842	-0.643964	0.519599	0.855956	808
ENSMUSG00000020986	Sec23a	protein_coding	4315.61	0.131714	0.0808234	1.62965	0.103175	0.433904	809
ENSMUSG00000069045	Ddx3y	protein_coding	4310.1	-0.113155	0.0900259	-1.25692	0.208784	0.605744	810
ENSMUSG00000025613	Cct8	protein_coding	4306.89	-0.0330458	0.0899316	-0.367455	0.71328	0.929091	811
ENSMUSG00000028367	Txn1	protein_coding	4293.23	-0.190005	0.0873314	-2.17568	0.0295793	0.218617	812
ENSMUSG00000000001	Gnai3	protein_coding	4291.69	0.0366656	0.0830941	0.441254	0.659029	0.912185	813
ENSMUSG00000015357	Clpx	protein_coding	4285.12	-1.30146	0.142948	-9.10438	8.67635e-20	3.71472e-17	814
ENSMUSG00000019929	Dcn	protein_coding	4277.89	-0.340993	0.110293	-3.09171	0.00199006	0.0315566	815
ENSMUSG00000014542	Clec4f	protein_coding	4262.54	0.264944	0.143868	1.84158	0.0655366	0.347642	816
ENSMUSG00000032207	Lipc	protein_coding	4251.87	-0.544515	0.101521	-5.36358	8.15903e-08	5.62129e-06	817
ENSMUSG00000031844	Hsd17b2	protein_coding	4238.7	-0.451396	0.114555	-3.94044	8.13306e-05	0.00231589	818
ENSMUSG00000001424	Snd1	protein_coding	4233.57	0.00572109	0.0891722	0.0641578	0.948845	0.988593	819
ENSMUSG00000022956	Atp5o	protein_coding	4232.94	-0.0820882	0.0808928	-1.01478	0.310212	0.714677	820
ENSMUSG00000090137	Uba52	protein_coding	4229.21	-0.155756	0.0853526	-1.82486	0.0680227	0.35328	821
ENSMUSG00000028234	Rps20	protein_coding	4219.55	-0.238438	0.102532	-2.32551	0.0200447	0.169701	822
ENSMUSG00000032301	Psma4	protein_coding	4218.05	-0.187119	0.102726	-1.82154	0.0685244	0.353881	823
ENSMUSG00000032383	Ppib	protein_coding	4212.42	-0.0590915	0.108865	-0.542794	0.587272	0.886594	824
ENSMUSG00000030201	Lrp6	protein_coding	4203.1	-0.223316	0.125478	-1.77972	0.0751216	0.369682	825
ENSMUSG00000029467	Atp2a2	protein_coding	4202.99	-0.110465	0.1304	-0.847125	0.396926	0.781507	826
ENSMUSG00000031958	Ldhd	protein_coding	4202.98	-0.234821	0.125996	-1.86372	0.0623612	0.339966	827
ENSMUSG00000020163	Uqcr11	protein_coding	4192.86	-0.0395969	0.0822681	-0.481315	0.630293	0.900864	828
ENSMUSG00000066150	Slc31a1	protein_coding	4186.56	-0.125539	0.101067	-1.24213	0.214189	0.612019	829
ENSMUSG00000044252	Osbpl1a	protein_coding	4185.61	0.056644	0.0791583	0.715579	0.474252	0.830436	830
ENSMUSG00000029802	Abcg2	protein_coding	4164	-0.228739	0.117102	-1.95333	0.0507804	0.30062	831
ENSMUSG00000063015	Ccni	protein_coding	4158.79	-0.133509	0.0757095	-1.76344	0.0778264	0.375692	832
ENSMUSG00000022751	Nit2	protein_coding	4156.17	0.00476099	0.0793079	0.0600318	0.95213	0.988614	833
ENSMUSG00000030671	Pde3b	protein_coding	4154.49	0.0387272	0.101895	0.38007	0.703893	0.927108	834
ENSMUSG00000026353	Ubxn4	protein_coding	4150.66	0.0155957	0.102328	0.152409	0.878864	0.971885	835
ENSMUSG00000062901	Klhl24	protein_coding	4144.26	-0.789086	0.208636	-3.78212	0.000155499	0.00397468	836
ENSMUSG00000001440	Kpnb1	protein_coding	4143.38	0.159492	0.095928	1.66262	0.0963881	0.418227	837
ENSMUSG00000049044	Rapgef4	protein_coding	4134.63	-0.600805	0.136301	-4.40794	1.04361e-05	0.000395911	838
ENSMUSG00000038286	Bphl	protein_coding	4127.23	-0.168142	0.0810606	-2.07428	0.0380535	0.251562	839
ENSMUSG00000030055	Rab43	protein_coding	4122.73	-0.0168419	0.122124	-0.137908	0.890313	0.973732	840
ENSMUSG00000090841	Myl6	protein_coding	4118.43	0.0336699	0.0801611	0.420028	0.674465	0.917346	841
ENSMUSG00000028465	Tln1	protein_coding	4115.58	0.00423779	0.0902961	0.0469321	0.962567	0.991483	842
ENSMUSG00000059495	Arhgef12	protein_coding	4114.52	-0.0729332	0.129152	-0.56471	0.572271	0.880605	843
ENSMUSG00000061315	Naca	protein_coding	4112.82	-0.10542	0.0978752	-1.07709	0.281441	0.685527	844
ENSMUSG00000020315	Sptbn1	protein_coding	4110.95	0.00808765	0.105078	0.0769677	0.938649	0.986112	845
ENSMUSG00000029545	Acads	protein_coding	4105.02	-0.113075	0.0828223	-1.36527	0.172169	0.553489	846
ENSMUSG00000029076	Sdf4	protein_coding	4103.76	-0.0998869	0.0832736	-1.1995	0.230333	0.630206	847
ENSMUSG00000074794	Arrdc3	protein_coding	4093.38	0.263404	0.397952	0.661899	0.508036	0.848709	848
ENSMUSG00000027195	Hsd17b12	protein_coding	4089.53	0.0366783	0.107115	0.34242	0.732035	0.93451	849
ENSMUSG00000059070	Rpl18	protein_coding	4089.17	-0.131945	0.107887	-1.22299	0.221333	0.620138	850
ENSMUSG00000075706	Gpx4	protein_coding	4081.74	-0.129402	0.101603	-1.2736	0.202806	0.597211	851
ENSMUSG00000055302	Mrfap1	protein_coding	4080.29	0.0635955	0.0811061	0.784102	0.43298	0.804885	852
ENSMUSG00000037580	Gch1	protein_coding	4077.04	-0.376807	0.161646	-2.33106	0.0197504	0.168279	853
ENSMUSG00000000149	Gna12	protein_coding	4075.34	-0.132264	0.104568	-1.26486	0.205922	0.601359	854
ENSMUSG00000026260	Ndufa10	protein_coding	4067.55	-0.030819	0.0732877	-0.42052	0.674106	0.917162	855
ENSMUSG00000018340	Anxa6	protein_coding	4067.48	-0.0320842	0.0913692	-0.351149	0.725477	0.933757	856
ENSMUSG00000001416	Cct3	protein_coding	4062.92	0.141766	0.127378	1.11295	0.265728	0.670265	857
ENSMUSG00000032018	Sc5d	protein_coding	4061.11	0.270978	0.146079	1.85501	0.0635955	0.34287	858
ENSMUSG00000002992	Apoc2	protein_coding	4056.06	0.810122	0.136566	5.93209	2.99109e-09	2.80134e-07	859
ENSMUSG00000089678	Agxt2	protein_coding	4050.49	-0.061671	0.100889	-0.611279	0.541015	0.866723	860
ENSMUSG00000017291	Taok1	protein_coding	4047.3	-0.129948	0.124821	-1.04107	0.297843	0.701344	861
ENSMUSG00000027282	Mtch2	protein_coding	4046.4	-0.191846	0.0799894	-2.39839	0.0164672	0.148539	862
ENSMUSG00000025059	Gk	protein_coding	4045.74	0.193568	0.0917633	2.10943	0.0349075	0.239949	863
ENSMUSG00000026202	Tuba4a	protein_coding	4044.07	-0.22007	0.164707	-1.33613	0.181507	0.569162	864
ENSMUSG00000021427	Ssr1	protein_coding	4039.81	-0.0206877	0.0928012	-0.222924	0.823594	0.959381	865
ENSMUSG00000042010	Acacb	protein_coding	4034.99	0.818377	0.193961	4.2193	2.45064e-05	0.000839378	866
ENSMUSG00000021520	Uqcrb	protein_coding	4031.15	-0.134268	0.0836334	-1.60544	0.108397	0.443251	867
ENSMUSG00000026750	Psmb7	protein_coding	4028.04	-0.123008	0.0967408	-1.27152	0.203545	0.598503	868
ENSMUSG00000032330	Cox7a2	protein_coding	4027.07	0.0858926	0.0937161	0.916518	0.359395	0.757592	869
ENSMUSG00000039349	C130074G19Rik	protein_coding	4024.76	-0.540094	0.112608	-4.79624	1.61668e-06	7.97561e-05	870
ENSMUSG00000033487	Fndc3a	protein_coding	4022.31	-0.124316	0.11624	-1.06947	0.284856	0.688479	871
ENSMUSG00000033965	Slc16a2	protein_coding	4019.52	-0.0775704	0.0831935	-0.93241	0.351125	0.752568	872
ENSMUSG00000061518	Cox5b	protein_coding	4018.9	0.00575745	0.075759	0.0759969	0.939422	0.986199	873
ENSMUSG00000045991	Onecut2	protein_coding	4011.24	-0.128587	0.143735	-0.894609	0.370996	0.765126	874
ENSMUSG00000028517	Plpp3	protein_coding	4008.83	0.169696	0.113262	1.49825	0.134067	0.489575	875
ENSMUSG00000037820	Tgm2	protein_coding	3991.24	0.16293	0.104113	1.56494	0.117597	0.459496	876
ENSMUSG00000068039	Tcp1	protein_coding	3976.96	0.0908616	0.114102	0.79632	0.425846	0.800613	877
ENSMUSG00000004789	Dlst	protein_coding	3976.55	0.0373867	0.109858	0.340319	0.733616	0.93451	878
ENSMUSG00000000708	Kat2b	protein_coding	3972.52	-0.386596	0.0809943	-4.77313	1.81387e-06	8.768e-05	879
ENSMUSG00000021488	Nsd1	protein_coding	3967.09	0.118607	0.111945	1.05951	0.289367	0.693925	880
ENSMUSG00000032458	Copb2	protein_coding	3967.01	0.0850131	0.0941368	0.903081	0.366483	0.76132	881
ENSMUSG00000030754	Copb1	protein_coding	3959.4	0.0513321	0.0888023	0.578049	0.563231	0.877057	882
ENSMUSG00000020349	Ppp2ca	protein_coding	3957.46	0.133367	0.0913163	1.4605	0.144153	0.507845	883
ENSMUSG00000034024	Cct2	protein_coding	3956.65	0.0643892	0.111018	0.579989	0.561922	0.876555	884
ENSMUSG00000032527	Pccb	protein_coding	3944.9	-0.147794	0.0828868	-1.78309	0.0745719	0.368343	885
ENSMUSG00000056201	Cfl1	protein_coding	3943.4	-0.0298873	0.0816057	-0.36624	0.714186	0.929263	886
ENSMUSG00000049339	Retreg2	protein_coding	3941.18	-0.0402686	0.0970084	-0.415104	0.678066	0.917956	887
ENSMUSG00000029017	Pmpcb	protein_coding	3935.93	-0.0248661	0.0814553	-0.305272	0.760159	0.943773	888
ENSMUSG00000002102	Psmc3	protein_coding	3925.56	-0.00887183	0.0960693	-0.0923482	0.926421	0.984285	889
ENSMUSG00000004655	Aqp1	protein_coding	3923.54	-0.310908	0.13592	-2.28742	0.0221711	0.181797	890
ENSMUSG00000005514	Por	protein_coding	3923.07	-0.0509977	0.188621	-0.270371	0.786875	0.950783	891
ENSMUSG00000054733	Msra	protein_coding	3921.77	-0.117308	0.0849242	-1.38133	0.167177	0.546419	892
ENSMUSG00000035885	Cox8a	protein_coding	3919.34	-0.0616077	0.0814583	-0.75631	0.449464	0.814699	893
ENSMUSG00000027706	Sec62	protein_coding	3917.14	-0.240045	0.0915614	-2.62168	0.00874966	0.0973093	894
ENSMUSG00000026663	Atf6	protein_coding	3906.83	0.0732344	0.105748	0.69254	0.488598	0.836401	895
ENSMUSG00000066441	Rdh11	protein_coding	3901.29	0.330365	0.137275	2.40659	0.0161022	0.146355	896
ENSMUSG00000033863	Klf9	protein_coding	3900.11	-0.987955	0.0848991	-11.6368	2.67858e-31	4.01386e-28	897
ENSMUSG00000003660	Snrnp200	protein_coding	3899.28	-0.0108942	0.10228	-0.106513	0.915175	0.982022	898
ENSMUSG00000066232	Ipo7	protein_coding	3884.26	-0.0338986	0.0844563	-0.401375	0.688144	0.919851	899
ENSMUSG00000042770	Hebp1	protein_coding	3884.13	-0.125672	0.0939668	-1.33741	0.18109	0.5683	900
ENSMUSG00000026568	Mpc2	protein_coding	3881.76	-0.213134	0.0849223	-2.50976	0.0120814	0.122739	901
ENSMUSG00000022887	Masp1	protein_coding	3880.92	-0.11642	0.126559	-0.919884	0.357634	0.756006	902
ENSMUSG00000028530	Jak1	protein_coding	3879.33	-0.0308411	0.112502	-0.274138	0.783979	0.949945	903
ENSMUSG00000037270	4932438A13Rik	protein_coding	3876.45	-0.373679	0.10749	-3.47642	0.000508154	0.010503	904
ENSMUSG00000032601	Prkar2a	protein_coding	3871.14	0.0356103	0.0858408	0.414841	0.678259	0.917956	905
ENSMUSG00000019132	BC005537	protein_coding	3865.48	-0.0110272	0.194387	-0.0567278	0.954762	0.989288	906
ENSMUSG00000042650	Alkbh5	protein_coding	3863.37	-0.0741173	0.0853389	-0.868506	0.385117	0.775765	907
ENSMUSG00000028618	Tmem59	protein_coding	3860.18	-0.24474	0.0850688	-2.87696	0.00401521	0.0551367	908
ENSMUSG00000030451	Herc2	protein_coding	3857.7	0.0137731	0.11296	0.121929	0.902955	0.977706	909
ENSMUSG00000041058	Wwp1	protein_coding	3857.36	-0.12555	0.0898142	-1.39789	0.162147	0.538419	910
ENSMUSG00000037936	Scarb1	protein_coding	3854.32	-0.106056	0.10284	-1.03128	0.302412	0.70589	911
ENSMUSG00000015854	Cd5l	protein_coding	3853.49	0.307893	0.146254	2.1052	0.035274	0.241637	912
ENSMUSG00000022450	Ndufa6	protein_coding	3845.15	-0.0645561	0.0831481	-0.776399	0.437513	0.807406	913
ENSMUSG00000022214	Dcaf11	protein_coding	3844.19	-0.0722252	0.0923978	-0.781677	0.434405	0.805569	914
ENSMUSG00000027620	Rbm39	protein_coding	3843.52	-0.136879	0.0890952	-1.53632	0.12446	0.472966	915
ENSMUSG00000026229	Psmd1	protein_coding	3833.75	-0.0355816	0.083106	-0.428147	0.668544	0.915747	916
ENSMUSG00000028024	Enpep	protein_coding	3832.46	0.39905	0.108528	3.67693	0.00023606	0.00560374	917
ENSMUSG00000039361	Picalm	protein_coding	3821.1	0.0136939	0.0822615	0.166468	0.867789	0.970524	918
ENSMUSG00000063457	Rps15	protein_coding	3817.84	-0.252634	0.0871235	-2.89973	0.00373489	0.0523059	919
ENSMUSG00000029482	Aacs	protein_coding	3811.1	0.958996	0.14716	6.51667	7.18838e-11	9.9051e-09	920
ENSMUSG00000026687	Aldh9a1	protein_coding	3809.78	-0.198077	0.171997	-1.15163	0.249472	0.653759	921
ENSMUSG00000033610	Pank1	protein_coding	3799.37	-0.0917989	0.129888	-0.706754	0.479719	0.833702	922
ENSMUSG00000027312	Atrn	protein_coding	3798.98	0.0437913	0.107777	0.406315	0.684511	0.919619	923
ENSMUSG00000059434	Gckr	protein_coding	3797.21	0.259489	0.0809085	3.20719	0.00134038	0.0230537	924
ENSMUSG00000026131	Dst	protein_coding	3794.52	0.353112	0.124572	2.8346	0.00458834	0.060779	925
ENSMUSG00000034566	Atp5h	protein_coding	3789.41	-0.0852456	0.0918926	-0.927666	0.353581	0.753236	926
ENSMUSG00000018171	Vmp1	protein_coding	3787.89	-0.0997816	0.142014	-0.70262	0.482293	0.833947	927
ENSMUSG00000001755	Coasy	protein_coding	3773.64	0.110717	0.0804371	1.37644	0.168687	0.548918	928
ENSMUSG00000034707	Gns	protein_coding	3773.27	0.00533046	0.12357	0.0431373	0.965592	0.992062	929
ENSMUSG00000037710	Cisd1	protein_coding	3770.89	-0.187666	0.125708	-1.49287	0.13547	0.493172	930
ENSMUSG00000014769	Psmb1	protein_coding	3763.58	-0.140138	0.0965971	-1.45075	0.146851	0.513399	931
ENSMUSG00000071633	Gm4952	protein_coding	3762.6	-1.17133	0.12122	-9.66292	4.33321e-22	2.47364e-19	932
ENSMUSG00000034308	Sdr42e1	protein_coding	3759.59	-0.43913	0.0899642	-4.88117	1.05457e-06	5.54484e-05	933
ENSMUSG00000039202	Abhd2	protein_coding	3755.41	1.03533	0.195959	5.28341	1.26798e-07	8.53961e-06	934
ENSMUSG00000024576	Csnk1a1	protein_coding	3750.13	-0.00487713	0.0835317	-0.0583865	0.953441	0.988998	935
ENSMUSG00000060429	Sntb1	protein_coding	3748.49	0.0711952	0.084966	0.837926	0.402072	0.784129	936
ENSMUSG00000020460	Rps27a	protein_coding	3743.78	-0.175754	0.100706	-1.74523	0.0809457	0.382914	937
ENSMUSG00000022235	Cmbl	protein_coding	3743.4	-0.508369	0.0835204	-6.08677	1.15211e-09	1.21153e-07	938
ENSMUSG00000014956	Ppp1cb	protein_coding	3741.76	-0.0467052	0.0957037	-0.488019	0.625537	0.898464	939
ENSMUSG00000025260	Hsd17b10	protein_coding	3739.86	0.0582504	0.0964271	0.604087	0.545786	0.867997	940
ENSMUSG00000035459	Stab2	protein_coding	3738.01	-0.198328	0.0963917	-2.05752	0.0396361	0.257505	941
ENSMUSG00000038121	Fam210a	protein_coding	3735.05	-0.485468	0.117632	-4.12702	3.6749e-05	0.00116856	942
ENSMUSG00000024583	Txnl1	protein_coding	3724.95	0.0267697	0.0889906	0.300815	0.763555	0.944554	943
ENSMUSG00000069456	Rdh16	protein_coding	3721.42	-0.191952	0.152838	-1.25592	0.209143	0.605899	944
ENSMUSG00000021282	Eif5	protein_coding	3721.35	-0.0570687	0.109549	-0.520941	0.602408	0.891898	945
ENSMUSG00000024695	Zfp91	protein_coding	3717.3	0.130701	0.0861341	1.51741	0.129162	0.482216	946
ENSMUSG00000032097	Ddx6	protein_coding	3715.09	-0.172813	0.17288	-0.99961	0.317499	0.722272	947
ENSMUSG00000028557	Rnf11	protein_coding	3713.23	0.138759	0.0944211	1.46958	0.141675	0.503828	948
ENSMUSG00000038527	C1rl	protein_coding	3709.17	0.28211	0.082683	3.41194	0.000645014	0.0127388	949
ENSMUSG00000032434	Cmtm6	protein_coding	3705.09	0.132703	0.0840928	1.57805	0.114553	0.453861	950
ENSMUSG00000032437	Stt3b	protein_coding	3703.68	-0.0433273	0.0918442	-0.471747	0.637107	0.904062	951
ENSMUSG00000020029	Nudt4	protein_coding	3700.36	-0.232819	0.141893	-1.64081	0.100837	0.428359	952
ENSMUSG00000021748	Pdhb	protein_coding	3699.93	0.203252	0.117697	1.72691	0.084184	0.390405	953
ENSMUSG00000024371	C2	protein_coding	3696.11	-0.109591	0.080464	-1.36199	0.173201	0.55502	954
ENSMUSG00000027184	Caprin1	protein_coding	3685.37	-0.0850267	0.0916823	-0.927405	0.353716	0.753236	955
ENSMUSG00000038084	Opa1	protein_coding	3682.07	0.0208695	0.0912834	0.228623	0.819162	0.958454	956
ENSMUSG00000052305	Hbb-bs	protein_coding	3680.21	-0.982063	0.483584	-2.0308	0.0422749	0.268428	957
ENSMUSG00000031246	Sh3bgrl	protein_coding	3677.64	-0.00309156	0.090744	-0.034069	0.972822	0.993945	958
ENSMUSG00000116048	Septin2	protein_coding	3676.57	0.0354933	0.0774618	0.458203	0.646806	0.907298	959
ENSMUSG00000058355	Abce1	protein_coding	3659.52	0.0243809	0.105747	0.230559	0.817657	0.958076	960
ENSMUSG00000028964	Park7	protein_coding	3657.64	-0.100952	0.0816459	-1.23646	0.216289	0.615155	961
ENSMUSG00000036781	Rps27l	protein_coding	3656.08	-0.15104	0.0955484	-1.58077	0.113931	0.453251	962
ENSMUSG00000005142	Man2b1	protein_coding	3655.79	-0.154477	0.0840327	-1.8383	0.0660189	0.348611	963
ENSMUSG00000025403	Shmt2	protein_coding	3654.09	0.00781457	0.082567	0.0946451	0.924597	0.983764	964
ENSMUSG00000026675	Hsd17b7	protein_coding	3649.61	0.498395	0.114962	4.33531	1.45554e-05	0.000534206	965
ENSMUSG00000021096	Ppm1a	protein_coding	3649.21	-0.131132	0.0842259	-1.55691	0.119491	0.463429	966
ENSMUSG00000024587	Nars	protein_coding	3647.19	-0.0144751	0.0954887	-0.151589	0.879511	0.971885	967
ENSMUSG00000004798	Ulk2	protein_coding	3646.98	-0.1869	0.0875196	-2.13552	0.0327188	0.230725	968
ENSMUSG00000022551	Cyc1	protein_coding	3645.87	-0.0297259	0.0877459	-0.338773	0.734781	0.934694	969
ENSMUSG00000034785	Dio1	protein_coding	3643.58	0.455561	0.37069	1.22895	0.219089	0.617943	970
ENSMUSG00000026781	Acbd5	protein_coding	3642.71	-0.360005	0.13044	-2.75992	0.00578153	0.0721217	971
ENSMUSG00000027822	Slc33a1	protein_coding	3642.71	0.0125123	0.10256	0.122	0.902899	0.977706	972
ENSMUSG00000025089	Gfra1	protein_coding	3640.55	-0.123709	0.101568	-1.218	0.223225	0.622458	973
ENSMUSG00000000399	Ndufa9	protein_coding	3639.7	-0.146714	0.0832745	-1.76181	0.0781021	0.375868	974
ENSMUSG00000004264	Phb2	protein_coding	3635.64	0.0128231	0.0813118	0.157703	0.874691	0.971172	975
ENSMUSG00000003429	Rps11	protein_coding	3629.54	-0.109716	0.110594	-0.992062	0.321167	0.725922	976
ENSMUSG00000032271	Nnmt	protein_coding	3629.04	1.24939	0.197898	6.31328	2.73179e-10	3.3417e-08	977
ENSMUSG00000050856	Atp5k	protein_coding	3625.42	0.0135586	0.0790664	0.171484	0.863843	0.96964	978
ENSMUSG00000060073	Psma3	protein_coding	3624.34	-0.0823439	0.0923486	-0.891663	0.372573	0.765845	979
ENSMUSG00000016252	Atp5e	protein_coding	3621.99	0.00678968	0.0850295	0.0798509	0.936356	0.985717	980
ENSMUSG00000063406	Tmed5	protein_coding	3621.74	-0.0486688	0.106865	-0.455422	0.648806	0.908419	981
ENSMUSG00000030513	Pcsk6	protein_coding	3618.61	-0.00550132	0.134381	-0.0409383	0.967345	0.992317	982
ENSMUSG00000067889	Sptbn2	protein_coding	3618.48	-0.115899	0.122849	-0.943424	0.345464	0.74782	983
ENSMUSG00000028639	Ybx1	protein_coding	3598.45	-0.125219	0.0826843	-1.51443	0.129918	0.483382	984
ENSMUSG00000033499	Larp4b	protein_coding	3592.73	-0.111977	0.0919835	-1.21736	0.223469	0.622458	985
ENSMUSG00000066406	Akap13	protein_coding	3584.92	-0.0443954	0.176162	-0.252015	0.80103	0.954357	986
ENSMUSG00000028518	Prkaa2	protein_coding	3583.68	0.0933206	0.0864567	1.07939	0.280413	0.685095	987
ENSMUSG00000006494	Pdk1	protein_coding	3578.66	-0.0425425	0.134432	-0.316461	0.751652	0.941601	988
ENSMUSG00000025176	Hoga1	protein_coding	3576.27	-0.158599	0.126196	-1.25677	0.208837	0.605744	989
ENSMUSG00000020620	Abca8b	protein_coding	3574.96	-0.256828	0.107747	-2.38361	0.0171436	0.152348	990
ENSMUSG00000074698	Csnk2a1	protein_coding	3573.1	-0.0953396	0.0803444	-1.18664	0.235371	0.63665	991
ENSMUSG00000020585	Laptm4a	protein_coding	3571.79	-0.0925152	0.0877711	-1.05405	0.29186	0.69576	992
ENSMUSG00000025860	Xiap	protein_coding	3570.1	-0.138283	0.141105	-0.980002	0.327085	0.73255	993
ENSMUSG00000036438	Calm2	protein_coding	3568.21	-0.0418087	0.0795171	-0.525782	0.59904	0.891722	994
ENSMUSG00000041261	Car8	protein_coding	3564.1	-0.313241	0.104717	-2.99133	0.00277767	0.0415643	995
ENSMUSG00000054226	Tprkb	protein_coding	3562.27	-0.11669	0.128001	-0.911639	0.361959	0.759258	996
ENSMUSG00000062054	Iah1	protein_coding	3558.28	0.134074	0.0996985	1.3448	0.178691	0.564009	997
ENSMUSG00000057113	Npm1	protein_coding	3558.24	-0.128884	0.109276	-1.17943	0.238226	0.64042	998
ENSMUSG00000035325	Sec31a	protein_coding	3542.11	0.201346	0.107385	1.875	0.0607928	0.336132	999
ENSMUSG00000020149	Rab1a	protein_coding	3529.56	0.0722914	0.099178	0.728906	0.466059	0.824545	1000
ENSMUSG00000018442	Derl2	protein_coding	3528.21	0.253601	0.111621	2.27198	0.023088	0.186552	1001
ENSMUSG00000024131	Slc3a1	protein_coding	3528.19	0.630867	0.20972	3.00814	0.00262855	0.0398369	1002
ENSMUSG00000021620	Acot12	protein_coding	3526.72	-0.389848	0.108719	-3.58582	0.000336016	0.00736409	1003
ENSMUSG00000040147	Maob	protein_coding	3521.34	-0.00677677	0.109639	-0.0618098	0.950714	0.988614	1004
ENSMUSG00000028194	Ddah1	protein_coding	3521.16	-0.267863	0.10561	-2.53633	0.0112022	0.115581	1005
ENSMUSG00000057228	Aadat	protein_coding	3520.99	-0.153761	0.0957729	-1.60547	0.10839	0.443251	1006
ENSMUSG00000040462	Os9	protein_coding	3517.64	-0.0659346	0.0847715	-0.777791	0.436692	0.806993	1007
ENSMUSG00000005683	Cs	protein_coding	3508.22	0.129838	0.0878736	1.47755	0.139528	0.500748	1008
ENSMUSG00000020456	Ogdh	protein_coding	3508.06	0.0172069	0.119711	0.143737	0.885708	0.973577	1009
ENSMUSG00000032485	Scap	protein_coding	3507.59	0.0411119	0.159349	0.258	0.796407	0.952716	1010
ENSMUSG00000022707	Gbe1	protein_coding	3505.93	0.373673	0.115081	3.24704	0.00116611	0.0206489	1011
ENSMUSG00000073664	Nbeal1	protein_coding	3501.38	-0.109383	0.0984801	-1.11072	0.266691	0.671376	1012
ENSMUSG00000025503	Taldo1	protein_coding	3500.48	0.0761215	0.0944179	0.806218	0.420117	0.79707	1013
ENSMUSG00000024413	Npc1	protein_coding	3493.15	0.0159271	0.144561	0.110176	0.91227	0.980787	1014
ENSMUSG00000032602	Slc25a20	protein_coding	3488.89	-0.127247	0.0876536	-1.4517	0.146584	0.512618	1015
ENSMUSG00000019802	Sec63	protein_coding	3487.6	-0.142451	0.124124	-1.14764	0.251115	0.655056	1016
ENSMUSG00000021178	Psmc1	protein_coding	3482.25	-0.137447	0.0909079	-1.51193	0.130551	0.484535	1017
ENSMUSG00000061740	Cyp2d22	protein_coding	3479.28	-0.466344	0.100336	-4.64781	3.35476e-06	0.000150625	1018
ENSMUSG00000045128	Rpl18a	protein_coding	3474.52	-0.218252	0.0989984	-2.20461	0.0274818	0.207393	1019
ENSMUSG00000020088	Sar1a	protein_coding	3474.5	0.0915994	0.0883549	1.03672	0.299866	0.703344	1020
ENSMUSG00000057103	Nat8f1	protein_coding	3474.32	-0.157602	0.100586	-1.56684	0.117153	0.459174	1021
ENSMUSG00000037646	Vps13b	protein_coding	3471.4	-0.0690645	0.127879	-0.540077	0.589144	0.88738	1022
ENSMUSG00000054408	Spcs3	protein_coding	3471.2	-0.044229	0.0911658	-0.485149	0.627571	0.899314	1023
ENSMUSG00000044308	Ubr3	protein_coding	3469.53	-0.20825	0.14854	-1.40198	0.160922	0.537006	1024
ENSMUSG00000024360	Etf1	protein_coding	3467.76	-0.08622	0.095451	-0.903291	0.366372	0.76132	1025
ENSMUSG00000026712	Mrc1	protein_coding	3466.92	-0.137343	0.0970582	-1.41506	0.157051	0.532191	1026
ENSMUSG00000010122	Slc47a1	protein_coding	3461.97	0.108183	0.0923161	1.17187	0.241249	0.644263	1027
ENSMUSG00000063870	Chd4	protein_coding	3461.83	-0.026922	0.105829	-0.254391	0.799193	0.953972	1028
ENSMUSG00000038690	Atp5j2	protein_coding	3461.65	-0.045552	0.0870267	-0.523426	0.600678	0.89187	1029
ENSMUSG00000017778	Cox7c	protein_coding	3456.18	-0.0664504	0.0948379	-0.700673	0.483507	0.833988	1030
ENSMUSG00000024070	Prkd3	protein_coding	3456.16	-0.398787	0.108472	-3.6764	0.000236546	0.00560419	1031
ENSMUSG00000040385	Ppp1ca	protein_coding	3455.11	-0.285387	0.0985927	-2.8946	0.00379641	0.0529201	1032
ENSMUSG00000030655	Smg1	protein_coding	3452.99	0.176278	0.148586	1.18637	0.235475	0.636785	1033
ENSMUSG00000027984	Hadh	protein_coding	3437.08	0.0563597	0.133851	0.421064	0.673708	0.917162	1034
ENSMUSG00000024997	Prdx3	protein_coding	3436.81	-0.00856896	0.0758989	-0.1129	0.91011	0.980075	1035
ENSMUSG00000036427	Gpi1	protein_coding	3429.44	0.524881	0.150644	3.48425	0.000493523	0.0102341	1036
ENSMUSG00000062762	Ei24	protein_coding	3428.26	-0.0397785	0.10017	-0.397109	0.691287	0.920897	1037
ENSMUSG00000020745	Pafah1b1	protein_coding	3426.89	-0.0123	0.0901944	-0.136372	0.891528	0.974117	1038
ENSMUSG00000032575	Manf	protein_coding	3426.87	-0.11586	0.183916	-0.629965	0.528718	0.85896	1039
ENSMUSG00000022680	Pdxdc1	protein_coding	3425.58	0.0663191	0.0816157	0.812577	0.416461	0.795417	1040
ENSMUSG00000035093	Secisbp2l	protein_coding	3424.73	0.224074	0.127528	1.75706	0.0789075	0.377671	1041
ENSMUSG00000003948	Mmd	protein_coding	3424.14	-0.408996	0.110343	-3.7066	0.000210058	0.00511824	1042
ENSMUSG00000018286	Psmb6	protein_coding	3421.55	-0.0312551	0.0988076	-0.316323	0.751757	0.941601	1043
ENSMUSG00000058793	Cds2	protein_coding	3420.38	-0.117486	0.118697	-0.989791	0.322276	0.727443	1044
ENSMUSG00000025290	Rps24	protein_coding	3420.04	-0.199859	0.115936	-1.72387	0.0847319	0.392036	1045
ENSMUSG00000026589	Sec16b	protein_coding	3402.78	0.226245	0.0762063	2.96884	0.00298922	0.0439151	1046
ENSMUSG00000027255	Arfgap2	protein_coding	3402.65	0.2348	0.0894435	2.62512	0.0086619	0.0967744	1047
ENSMUSG00000018428	Akap1	protein_coding	3402.62	0.122114	0.0814626	1.49902	0.133869	0.48946	1048
ENSMUSG00000002957	Ap2a2	protein_coding	3402.26	-0.130367	0.0859511	-1.51676	0.129328	0.482673	1049
ENSMUSG00000046062	Ppp1r15b	protein_coding	3400.87	0.10967	0.0948008	1.15685	0.247334	0.651656	1050
ENSMUSG00000050812	Ecpas	protein_coding	3399.32	-0.0931899	0.125928	-0.740026	0.459284	0.820946	1051
ENSMUSG00000034424	Gcsh	protein_coding	3399.01	-0.0606082	0.0817766	-0.741144	0.458606	0.820495	1052
ENSMUSG00000002108	Nr1h3	protein_coding	3396.25	0.268972	0.107279	2.50721	0.0121688	0.123044	1053
ENSMUSG00000024991	Eif3a	protein_coding	3392.71	-0.19503	0.111441	-1.75007	0.0801067	0.380325	1054
ENSMUSG00000038009	Dnajc22	protein_coding	3388.5	0.169339	0.0957651	1.76828	0.0770144	0.373816	1055
ENSMUSG00000029499	Pxmp2	protein_coding	3376.82	-0.0114977	0.0884104	-0.130049	0.896528	0.97562	1056
ENSMUSG00000090733	Rps27	protein_coding	3376.04	-0.313479	0.106851	-2.93381	0.00334832	0.0481573	1057
ENSMUSG00000047187	Rab2a	protein_coding	3375.87	-0.0547617	0.0810935	-0.675291	0.499491	0.844409	1058
ENSMUSG00000047728	Ly6g2	protein_coding	3365.72	0.169529	0.115207	1.47152	0.14115	0.503153	1059
ENSMUSG00000046027	Stard5	protein_coding	3356.7	0.102753	0.114516	0.897285	0.369567	0.764252	1060
ENSMUSG00000036199	Ndufa13	protein_coding	3354.6	0.00328605	0.0928698	0.0353834	0.971774	0.993632	1061
ENSMUSG00000018567	Gabarap	protein_coding	3352.77	0.0556992	0.0837951	0.664707	0.506238	0.848521	1062
ENSMUSG00000030102	Itpr1	protein_coding	3347.96	0.179099	0.0948365	1.8885	0.0589587	0.330279	1063
ENSMUSG00000037236	Matr3	protein_coding	3346.57	-0.0561008	0.103533	-0.541866	0.587911	0.88673	1064
ENSMUSG00000090935	Synj2bp	protein_coding	3341.92	-0.0737238	0.086866	-0.848707	0.396044	0.781378	1065
ENSMUSG00000031278	Acsl4	protein_coding	3341.6	0.111251	0.171332	0.649333	0.516123	0.853906	1066
ENSMUSG00000021832	Psmc6	protein_coding	3340.74	-0.0655167	0.0963247	-0.680165	0.4964	0.842257	1067
ENSMUSG00000020553	Pctp	protein_coding	3337.74	-0.176186	0.127673	-1.37998	0.167593	0.547161	1068
ENSMUSG00000052914	Cyp2j6	protein_coding	3334.31	0.0493652	0.0997923	0.49468	0.620826	0.897648	1069
ENSMUSG00000032116	Stt3a	protein_coding	3330.13	-0.0314774	0.0980531	-0.321023	0.748193	0.940864	1070
ENSMUSG00000030738	Eif3c	protein_coding	3329.79	-0.0963947	0.0845417	-1.1402	0.254202	0.658038	1071
ENSMUSG00000015846	Rxra	protein_coding	3326.15	0.0866503	0.118591	0.730665	0.464984	0.823737	1072
ENSMUSG00000039428	Tmem135	protein_coding	3326.06	0.0797878	0.0990516	0.805517	0.420521	0.797101	1073
ENSMUSG00000028559	Osbpl9	protein_coding	3320.02	-0.0111466	0.108407	-0.102822	0.918104	0.982355	1074
ENSMUSG00000000594	Gm2a	protein_coding	3319.36	-0.0787754	0.151798	-0.51895	0.603796	0.892076	1075
ENSMUSG00000001542	Ell2	protein_coding	3315.66	-0.165087	0.117954	-1.39959	0.161637	0.537951	1076
ENSMUSG00000025810	Nrp1	protein_coding	3314.2	-0.205143	0.117586	-1.74463	0.0810491	0.383106	1077
ENSMUSG00000010175	Prox1	protein_coding	3313.81	0.491192	0.206146	2.38274	0.0171842	0.152361	1078
ENSMUSG00000039145	Camk1d	protein_coding	3313.49	-0.206688	0.169536	-1.21914	0.222791	0.621957	1079
ENSMUSG00000039704	Lmbrd2	protein_coding	3312.76	-0.044572	0.167676	-0.265823	0.790376	0.950951	1080
ENSMUSG00000024870	Rab1b	protein_coding	3305.78	0.245725	0.0898355	2.73528	0.00623269	0.0759324	1081
ENSMUSG00000024853	Sf3b2	protein_coding	3299.92	-0.00938403	0.0780799	-0.120185	0.904337	0.978093	1082
ENSMUSG00000025075	Habp2	protein_coding	3297.27	0.157011	0.0796953	1.97014	0.0488219	0.294109	1083
ENSMUSG00000069520	Tmem19	protein_coding	3293.54	0.14858	0.113304	1.31133	0.189746	0.582502	1084
ENSMUSG00000037234	Hook3	protein_coding	3292.41	-0.128159	0.135312	-0.947138	0.343568	0.747019	1085
ENSMUSG00000020250	Txnrd1	protein_coding	3285.95	-0.0254076	0.0926111	-0.274347	0.783818	0.949945	1086
ENSMUSG00000098274	Rpl24	protein_coding	3282.91	-0.156477	0.102707	-1.52353	0.127626	0.478979	1087
ENSMUSG00000046364	Rpl27a	protein_coding	3281.11	-0.321464	0.105637	-3.04311	0.00234149	0.0361259	1088
ENSMUSG00000039218	Srrm2	protein_coding	3278.68	0.109248	0.182009	0.600236	0.548349	0.869392	1089
ENSMUSG00000035637	Grhpr	protein_coding	3278.13	-0.231696	0.0890206	-2.60273	0.00924853	0.100155	1090
ENSMUSG00000034528	Hsd17b13	protein_coding	3276.46	0.206365	0.12152	1.6982	0.0894708	0.404593	1091
ENSMUSG00000041408	Wapl	protein_coding	3275.82	-0.12918	0.0816859	-1.58142	0.113781	0.453158	1092
ENSMUSG00000006005	Tpr	protein_coding	3275.67	0.0382284	0.105162	0.363519	0.716217	0.930833	1093
ENSMUSG00000024228	Nudt12	protein_coding	3272.16	-0.00195229	0.0811584	-0.0240553	0.980808	0.995844	1094
ENSMUSG00000032293	Ireb2	protein_coding	3270.8	-0.341691	0.182637	-1.87087	0.0613625	0.337394	1095
ENSMUSG00000026667	Uhmk1	protein_coding	3270.08	-0.00506981	0.091769	-0.0552454	0.955943	0.989624	1096
ENSMUSG00000056999	Ide	protein_coding	3269.19	0.0235225	0.169505	0.138772	0.889631	0.973668	1097
ENSMUSG00000039960	Rhou	protein_coding	3260.6	-0.0547494	0.128314	-0.426683	0.66961	0.915778	1098
ENSMUSG00000018102	H2bc4	protein_coding	3259.77	-0.0310445	0.0844361	-0.367669	0.71312	0.929091	1099
ENSMUSG00000035473	Galm	protein_coding	3253.47	-0.0419727	0.0844079	-0.49726	0.619006	0.897405	1100
ENSMUSG00000050199	Lgr4	protein_coding	3251.12	-0.253488	0.121049	-2.09409	0.0362519	0.245253	1101
ENSMUSG00000058672	Tubb2a	protein_coding	3250.23	0.169968	0.431549	0.393855	0.693688	0.92242	1102
ENSMUSG00000036275	9530068E07Rik	protein_coding	3247.15	-0.2658	0.11086	-2.39763	0.0165017	0.148739	1103
ENSMUSG00000031311	Nono	protein_coding	3242.59	-0.03929	0.0829131	-0.47387	0.635593	0.903482	1104
ENSMUSG00000030935	Acsm3	protein_coding	3238.21	-0.30674	0.0789419	-3.88565	0.000102058	0.00279332	1105
ENSMUSG00000053460	Ggcx	protein_coding	3237.99	-0.113471	0.0932794	-1.21646	0.223808	0.622677	1106
ENSMUSG00000024601	Isoc1	protein_coding	3237.08	0.0290922	0.0809079	0.359572	0.719167	0.931095	1107
ENSMUSG00000032959	Pebp1	protein_coding	3231.49	0.0311628	0.107014	0.291202	0.770897	0.945667	1108
ENSMUSG00000070407	Hs3st3b1	protein_coding	3230.81	0.242244	0.11657	2.0781	0.0377	0.250362	1109
ENSMUSG00000016559	H3f3b	protein_coding	3229.5	0.0893338	0.115092	0.776192	0.437636	0.807508	1110
ENSMUSG00000024286	Ccny	protein_coding	3222.38	0.00410479	0.080195	0.0511851	0.959178	0.990534	1111
ENSMUSG00000021594	Srd5a1	protein_coding	3221.38	0.355972	0.156991	2.26747	0.0233615	0.188098	1112
ENSMUSG00000037815	Ctnna1	protein_coding	3213.9	-0.0320764	0.094358	-0.339943	0.733899	0.93451	1113
ENSMUSG00000039001	Rps21	protein_coding	3213.23	-0.330692	0.106834	-3.09538	0.0019656	0.0313006	1114
ENSMUSG00000024132	Eci1	protein_coding	3210.29	-0.222937	0.0914189	-2.43863	0.0147429	0.139493	1115
ENSMUSG00000031438	Rnf128	protein_coding	3209.54	-0.160159	0.0931999	-1.71845	0.0857148	0.394756	1116
ENSMUSG00000021482	Prxl2c	protein_coding	3207.77	-0.4008	0.10052	-3.98726	6.68411e-05	0.0019785	1117
ENSMUSG00000024799	Tm7sf2	protein_coding	3204.93	-0.0108947	0.0999195	-0.109035	0.913175	0.981278	1118
ENSMUSG00000028719	Cmpk1	protein_coding	3200.6	0.00688496	0.0809291	0.085074	0.932203	0.985333	1119
ENSMUSG00000021595	Nsun2	protein_coding	3191.36	0.0835161	0.086954	0.960462	0.336823	0.740478	1120
ENSMUSG00000057863	Rpl36	protein_coding	3186.06	-0.263835	0.122413	-2.15529	0.031139	0.22447	1121
ENSMUSG00000021775	Nr1d2	protein_coding	3181.23	0.188314	0.160324	1.17458	0.240162	0.643099	1122
ENSMUSG00000079111	Kdelr2	protein_coding	3172.11	0.153548	0.0972213	1.57936	0.114253	0.453766	1123
ENSMUSG00000020190	Mknk2	protein_coding	3167.1	0.248404	0.183978	1.35019	0.176956	0.561353	1124
ENSMUSG00000030603	Psmc4	protein_coding	3167.01	0.00282798	0.10265	0.0275498	0.978021	0.995206	1125
ENSMUSG00000039648	Kyat1	protein_coding	3165.78	-0.00568658	0.0984905	-0.0577374	0.953958	0.989068	1126
ENSMUSG00000030751	Psma1	protein_coding	3163.05	-0.0194942	0.0957638	-0.203566	0.838693	0.961864	1127
ENSMUSG00000022587	Ly6e	protein_coding	3155.54	0.0230359	0.112709	0.204383	0.838054	0.961581	1128
ENSMUSG00000051495	Irf2bp2	protein_coding	3154.61	-0.428907	0.093997	-4.56299	5.04311e-06	0.000218256	1129
ENSMUSG00000074639	Rdh16f2	protein_coding	3148.03	-0.58261	0.128779	-4.52412	6.06484e-06	0.000253858	1130
ENSMUSG00000026554	Dcaf8	protein_coding	3146.6	-0.0970256	0.0760965	-1.27503	0.202297	0.596992	1131
ENSMUSG00000068083	Cyp2d40	protein_coding	3138.7	0.53877	0.214767	2.50863	0.01212	0.12281	1132
ENSMUSG00000058230	Arhgap35	protein_coding	3132.42	-0.0140686	0.096851	-0.14526	0.884505	0.973151	1133
ENSMUSG00000031782	Coq9	protein_coding	3131.64	0.112776	0.0843094	1.33764	0.181013	0.568289	1134
ENSMUSG00000036707	Cab39	protein_coding	3130.89	-0.107979	0.0790343	-1.36623	0.171867	0.55315	1135
ENSMUSG00000023830	Igf2r	protein_coding	3130.77	0.0920469	0.122065	0.754083	0.450799	0.815234	1136
ENSMUSG00000027983	Cyp2u1	protein_coding	3128.81	0.947081	0.130541	7.25506	4.01489e-13	7.07801e-11	1137
ENSMUSG00000028572	Hook1	protein_coding	3126.36	0.0103009	0.0999252	0.103086	0.917894	0.982355	1138
ENSMUSG00000031059	Ndufb11	protein_coding	3123.06	-0.200023	0.0891482	-2.24371	0.0248511	0.195333	1139
ENSMUSG00000037331	Larp1	protein_coding	3122.96	-0.167124	0.137473	-1.21568	0.224107	0.622677	1140
ENSMUSG00000073424	Cyp4f15	protein_coding	3115.9	-0.308049	0.118448	-2.6007	0.00930332	0.100657	1141
ENSMUSG00000027288	Zfp106	protein_coding	3115.25	-0.0354824	0.0947156	-0.37462	0.707943	0.927461	1142
ENSMUSG00000046329	Slc25a23	protein_coding	3115.05	-0.0168383	0.162797	-0.103431	0.917621	0.982355	1143
ENSMUSG00000036391	Sec24a	protein_coding	3101.17	0.0512124	0.211534	0.2421	0.808703	0.955805	1144
ENSMUSG00000031613	Hpgd	protein_coding	3093.68	-0.12179	0.117292	-1.03835	0.299108	0.703217	1145
ENSMUSG00000032238	Rora	protein_coding	3091.4	0.0682999	0.0953566	0.716258	0.473832	0.830436	1146
ENSMUSG00000040952	Rps19	protein_coding	3091.34	-0.176075	0.104369	-1.68704	0.0915963	0.408048	1147
ENSMUSG00000036323	Srp72	protein_coding	3091.2	-0.0214062	0.0965507	-0.22171	0.82454	0.959645	1148
ENSMUSG00000073676	Hspe1	protein_coding	3090.2	0.203525	0.103673	1.96315	0.0496286	0.296825	1149
ENSMUSG00000029578	Wipi2	protein_coding	3086.1	-0.0629178	0.0785412	-0.80108	0.423085	0.799613	1150
ENSMUSG00000060904	Arl1	protein_coding	3085.62	0.101814	0.0979968	1.03895	0.298828	0.702863	1151
ENSMUSG00000036333	Kidins220	protein_coding	3085.17	-0.0155237	0.0923212	-0.168149	0.866466	0.970162	1152
ENSMUSG00000030909	Anks4b	protein_coding	3084.32	0.537227	0.0880006	6.10481	1.02922e-09	1.10163e-07	1153
ENSMUSG00000042286	Stab1	protein_coding	3082.08	-0.115252	0.0911131	-1.26493	0.205895	0.601359	1154
ENSMUSG00000007739	Cct4	protein_coding	3080.85	0.0416538	0.0987075	0.421992	0.673031	0.917162	1155
ENSMUSG00000058446	Znrf2	protein_coding	3078.15	-0.0736898	0.0846427	-0.870598	0.383973	0.774831	1156
ENSMUSG00000025508	Rplp2	protein_coding	3076	-0.197959	0.0954432	-2.07411	0.0380694	0.251562	1157
ENSMUSG00000034667	Xpot	protein_coding	3069.97	0.179047	0.0915469	1.95579	0.0504895	0.300232	1158
ENSMUSG00000022884	Eif4a2	protein_coding	3066.86	-0.284221	0.100203	-2.83646	0.0045617	0.0605847	1159
ENSMUSG00000024254	Abcg8	protein_coding	3066.76	-0.549976	0.163458	-3.36463	0.000766469	0.0146546	1160
ENSMUSG00000019762	Iyd	protein_coding	3060.74	0.179608	0.0863966	2.07888	0.0376287	0.250362	1161
ENSMUSG00000030824	Nucb1	protein_coding	3055.82	-0.0609272	0.0862527	-0.70638	0.479952	0.833894	1162
ENSMUSG00000025911	Adhfe1	protein_coding	3052.08	-0.150878	0.0959644	-1.57223	0.115897	0.455979	1163
ENSMUSG00000002015	Bcap31	protein_coding	3051.55	-0.0809173	0.0809317	-0.999822	0.317397	0.722272	1164
ENSMUSG00000019851	Perp	protein_coding	3050.68	0.0706705	0.109131	0.647576	0.517259	0.854635	1165
ENSMUSG00000029048	Rer1	protein_coding	3050.09	0.115172	0.0812007	1.41836	0.156085	0.530673	1166
ENSMUSG00000029198	Grpel1	protein_coding	3050.02	-0.0564119	0.0803827	-0.701792	0.482809	0.833988	1167
ENSMUSG00000021213	Akr1c13	protein_coding	3046.9	-0.375818	0.0904882	-4.15323	3.27821e-05	0.00107375	1168
ENSMUSG00000030530	Furin	protein_coding	3046.86	0.0334121	0.147375	0.226715	0.820646	0.959216	1169
ENSMUSG00000063450	Syne2	protein_coding	3044.84	-0.0816807	0.134924	-0.605382	0.544925	0.867997	1170
ENSMUSG00000024378	Stard4	protein_coding	3042.58	0.161444	0.197213	0.818625	0.413	0.793067	1171
ENSMUSG00000004069	Dnaja3	protein_coding	3041.22	-0.183319	0.0963407	-1.90282	0.0570642	0.325605	1172
ENSMUSG00000027566	Psma7	protein_coding	3041.05	-0.10077	0.0889851	-1.13244	0.257451	0.660753	1173
ENSMUSG00000027775	Mfsd1	protein_coding	3037.32	0.0394322	0.119638	0.329596	0.741705	0.938325	1174
ENSMUSG00000019889	Ptprk	protein_coding	3036.93	-0.14213	0.0973494	-1.46	0.144289	0.50815	1175
ENSMUSG00000053768	Chchd3	protein_coding	3032.96	0.0038524	0.0840364	0.045842	0.963436	0.991669	1176
ENSMUSG00000042251	Pm20d1	protein_coding	3030.23	0.0340723	0.107584	0.316706	0.751467	0.941601	1177
ENSMUSG00000066324	Bpnt2	protein_coding	3023.27	-0.0985782	0.0900312	-1.09493	0.273545	0.678689	1178
ENSMUSG00000040706	Agmat	protein_coding	3021.72	0.0354374	0.0754417	0.469733	0.638546	0.904192	1179
ENSMUSG00000062960	Kdr	protein_coding	3020.88	-0.245933	0.0970735	-2.53347	0.0112939	0.116316	1180
ENSMUSG00000052337	Immt	protein_coding	3018.67	-0.0850994	0.084068	-1.01227	0.31141	0.715854	1181
ENSMUSG00000020664	Dld	protein_coding	3017.99	-0.0398383	0.105032	-0.379296	0.704468	0.927159	1182
ENSMUSG00000025199	Chuk	protein_coding	3017.41	-0.127411	0.0929116	-1.37132	0.170276	0.550356	1183
ENSMUSG00000067336	Bmpr2	protein_coding	3016.87	-0.205187	0.0999727	-2.05243	0.0401282	0.259132	1184
ENSMUSG00000026491	Ahctf1	protein_coding	3015.4	-0.220397	0.101373	-2.17412	0.029696	0.218805	1185
ENSMUSG00000037119	Fam91a1	protein_coding	3014.89	-0.337095	0.12821	-2.62924	0.00855747	0.0957861	1186
ENSMUSG00000001211	Agpat3	protein_coding	3014.7	0.00807839	0.100101	0.0807022	0.935679	0.985717	1187
ENSMUSG00000021037	Ahsa1	protein_coding	3014.15	0.208074	0.147549	1.4102	0.158481	0.534273	1188
ENSMUSG00000020150	Gamt	protein_coding	3011.28	0.187337	0.120845	1.55023	0.121086	0.465848	1189
ENSMUSG00000071072	Ptges3	protein_coding	3001.48	0.0450427	0.0819831	0.549415	0.582721	0.885173	1190
ENSMUSG00000029110	Rnf4	protein_coding	3001.01	-0.149236	0.105967	-1.40833	0.159034	0.535084	1191
ENSMUSG00000024065	Ehd3	protein_coding	2997.11	-0.300472	0.127203	-2.36215	0.0181691	0.158639	1192
ENSMUSG00000042460	C1galt1	protein_coding	2993	-0.267366	0.0913507	-2.92681	0.00342456	0.0489408	1193
ENSMUSG00000002881	Nab1	protein_coding	2991.91	-0.0997121	0.107374	-0.928642	0.353075	0.752783	1194
ENSMUSG00000035469	Rcbtb1	protein_coding	2990.81	0.120336	0.0810064	1.48552	0.137407	0.497054	1195
ENSMUSG00000079563	Pglyrp2	protein_coding	2988.76	0.483276	0.10782	4.48226	7.3857e-06	0.000296894	1196
ENSMUSG00000022536	Glyr1	protein_coding	2985.27	-0.0446969	0.0830192	-0.538392	0.590306	0.888061	1197
ENSMUSG00000038664	Herc1	protein_coding	2982.46	-0.109991	0.117922	-0.932743	0.350953	0.752568	1198
ENSMUSG00000046070	Igfals	protein_coding	2978.23	-0.0579727	0.119001	-0.48716	0.626145	0.898563	1199
ENSMUSG00000022574	Naprt	protein_coding	2977.98	0.155758	0.115014	1.35426	0.175655	0.55885	1200
ENSMUSG00000024404	Riok3	protein_coding	2977.34	0.0101941	0.0887496	0.114864	0.908553	0.980043	1201
ENSMUSG00000035284	Vps13c	protein_coding	2977.28	-0.0525387	0.13662	-0.38456	0.700563	0.925846	1202
ENSMUSG00000023057	Fabp2	protein_coding	2976.67	0.866618	0.0850537	10.1891	2.21874e-24	1.66239e-21	1203
ENSMUSG00000006740	Kif5b	protein_coding	2976.1	0.0835752	0.0963217	0.867667	0.385577	0.775765	1204
ENSMUSG00000052595	A1cf	protein_coding	2975.39	-0.169899	0.185028	-0.918238	0.358494	0.756507	1205
ENSMUSG00000028655	Mfsd2a	protein_coding	2975.06	2.39484	0.211214	11.3384	8.46305e-30	1.01455e-26	1206
ENSMUSG00000028410	Dnaja1	protein_coding	2973.93	0.204228	0.183213	1.1147	0.264978	0.669452	1207
ENSMUSG00000050732	Vamp8	protein_coding	2973.75	-0.0768708	0.0949617	-0.809493	0.418232	0.795678	1208
ENSMUSG00000007815	Rhoa	protein_coding	2972.11	-0.209768	0.0873314	-2.40198	0.0163065	0.147947	1209
ENSMUSG00000022351	Sqle	protein_coding	2966.49	0.659392	0.14716	4.48079	7.43656e-06	0.000297165	1210
ENSMUSG00000039234	Sec24d	protein_coding	2958.18	0.0101454	0.112631	0.0900767	0.928226	0.984613	1211
ENSMUSG00000035248	Tut7	protein_coding	2956.01	-0.187867	0.0859027	-2.18698	0.0287441	0.214561	1212
ENSMUSG00000021497	Txndc15	protein_coding	2952.4	-0.135609	0.0959583	-1.41321	0.157594	0.533164	1213
ENSMUSG00000024118	Tedc2	protein_coding	2951.64	0.296983	0.215947	1.37526	0.169051	0.549319	1214
ENSMUSG00000020114	Cand1	protein_coding	2951.35	-0.0151842	0.0908393	-0.167155	0.867248	0.970282	1215
ENSMUSG00000037805	Rpl10a	protein_coding	2948.59	-0.17863	0.102661	-1.74	0.0818595	0.384836	1216
ENSMUSG00000038733	Wdr26	protein_coding	2941.97	-0.264015	0.149106	-1.77066	0.0766173	0.372763	1217
ENSMUSG00000025151	Maged1	protein_coding	2941.25	0.148991	0.0897944	1.65925	0.0970663	0.418644	1218
ENSMUSG00000034636	Zyg11b	protein_coding	2939.13	0.00426923	0.111882	0.0381582	0.969562	0.993343	1219
ENSMUSG00000063694	Cycs	protein_coding	2935.23	0.131459	0.0826533	1.59049	0.111725	0.449449	1220
ENSMUSG00000017718	Afmid	protein_coding	2932.27	-0.823294	0.144773	-5.6868	1.29444e-08	1.03793e-06	1221
ENSMUSG00000027801	Tm4sf4	protein_coding	2930.09	-0.122206	0.160921	-0.759415	0.447604	0.814245	1222
ENSMUSG00000030122	Ptms	protein_coding	2925.3	0.132954	0.0825483	1.61062	0.107263	0.441214	1223
ENSMUSG00000019873	Reep3	protein_coding	2916.64	-0.178473	0.106075	-1.68251	0.0924697	0.410262	1224
ENSMUSG00000040029	Ipo8	protein_coding	2914.07	-0.0328443	0.085269	-0.385184	0.700101	0.925746	1225
ENSMUSG00000015733	Capza2	protein_coding	2913.17	-0.123033	0.0873928	-1.40782	0.159184	0.535437	1226
ENSMUSG00000030007	Cct7	protein_coding	2905.57	0.0414977	0.0959844	0.432338	0.665496	0.913772	1227
ENSMUSG00000025270	Alas2	protein_coding	2902.95	0.298416	0.120546	2.47553	0.0133038	0.130142	1228
ENSMUSG00000056116	H2-T22	protein_coding	2902.91	0.00836555	0.0810588	0.103203	0.917801	0.982355	1229
ENSMUSG00000024966	Stip1	protein_coding	2902.12	0.294531	0.175382	1.67936	0.0930815	0.411453	1230
ENSMUSG00000075703	Selenoi	protein_coding	2897.53	-0.37191	0.0982225	-3.7864	0.000152845	0.00392332	1231
ENSMUSG00000025410	Dctn2	protein_coding	2894.88	-0.108669	0.082264	-1.32098	0.18651	0.57664	1232
ENSMUSG00000025862	Stag2	protein_coding	2887.58	-0.279358	0.102217	-2.73299	0.00627615	0.0762294	1233
ENSMUSG00000027447	Cst3	protein_coding	2878.57	-0.175811	0.100938	-1.74176	0.0815501	0.383806	1234
ENSMUSG00000022336	Eif3e	protein_coding	2874.01	-0.0565348	0.103381	-0.54686	0.584475	0.885494	1235
ENSMUSG00000030064	Frmd4b	protein_coding	2871.46	0.28181	0.116895	2.41079	0.015918	0.14578	1236
ENSMUSG00000060636	Rpl35a	protein_coding	2870.56	-0.164762	0.112064	-1.47025	0.141495	0.503828	1237
ENSMUSG00000028434	Epb41l4b	protein_coding	2870.49	-0.0182653	0.091354	-0.19994	0.841528	0.963232	1238
ENSMUSG00000052310	Slc39a1	protein_coding	2869.77	0.00140152	0.101921	0.0137511	0.989029	0.996547	1239
ENSMUSG00000057236	Rbbp4	protein_coding	2867.17	-0.141527	0.0903395	-1.56661	0.117207	0.459174	1240
ENSMUSG00000020733	Slc9a3r1	protein_coding	2867.01	0.238603	0.0812354	2.93718	0.00331216	0.047798	1241
ENSMUSG00000070923	Klhl9	protein_coding	2865.33	0.0349693	0.0878367	0.398118	0.690544	0.920893	1242
ENSMUSG00000025207	Sema4g	protein_coding	2862.64	0.0185946	0.194989	0.0953626	0.924027	0.983334	1243
ENSMUSG00000022912	Pros1	protein_coding	2861.07	-0.0840437	0.10159	-0.827284	0.408076	0.789162	1244
ENSMUSG00000039703	Nploc4	protein_coding	2859.52	0.0828804	0.093933	0.882335	0.377596	0.769765	1245
ENSMUSG00000015092	Edf1	protein_coding	2859.28	0.0357286	0.0841812	0.424424	0.671256	0.916308	1246
ENSMUSG00000060002	Chpt1	protein_coding	2856.37	-0.216853	0.109967	-1.97198	0.0486121	0.293608	1247
ENSMUSG00000028607	Cpt2	protein_coding	2855.46	-0.229072	0.108752	-2.10638	0.0351716	0.241073	1248
ENSMUSG00000026878	Rab14	protein_coding	2853.96	-0.127281	0.147819	-0.861061	0.389204	0.776955	1249
ENSMUSG00000019428	Fkbp8	protein_coding	2851.92	-0.0801169	0.0811284	-0.987533	0.323381	0.728534	1250
ENSMUSG00000021361	Tmem14c	protein_coding	2851.8	-0.0105435	0.090518	-0.116479	0.907273	0.979656	1251
ENSMUSG00000025907	Rb1cc1	protein_coding	2850.23	-0.285987	0.0837526	-3.41466	0.000638622	0.0126542	1252
ENSMUSG00000037149	Ddx1	protein_coding	2848.22	0.0294027	0.107109	0.274513	0.78369	0.949945	1253
ENSMUSG00000022841	Ap2m1	protein_coding	2846.87	-0.0331204	0.101355	-0.326777	0.743836	0.939387	1254
ENSMUSG00000038650	Rnh1	protein_coding	2846.46	-0.0366488	0.0914488	-0.400758	0.688598	0.919851	1255
ENSMUSG00000027774	Gfm1	protein_coding	2846.25	0.19429	0.0812316	2.3918	0.016766	0.150443	1256
ENSMUSG00000025396	Hsd17b6	protein_coding	2845.73	-1.27187	0.547675	-2.3223	0.0202165	0.170508	1257
ENSMUSG00000028228	Cpne3	protein_coding	2844.56	-0.100871	0.120244	-0.838883	0.401535	0.784014	1258
ENSMUSG00000037366	Pafah2	protein_coding	2840.96	-0.00198595	0.094897	-0.0209274	0.983304	0.996248	1259
ENSMUSG00000062006	Rpl34	protein_coding	2831.78	-0.166213	0.109282	-1.52096	0.128271	0.480499	1260
ENSMUSG00000022836	Mylk	protein_coding	2831.3	0.0430291	0.11135	0.38643	0.699178	0.925342	1261
ENSMUSG00000033735	Spr	protein_coding	2828.45	0.0330664	0.0944611	0.350053	0.726299	0.933996	1262
ENSMUSG00000030541	Idh2	protein_coding	2821.41	-0.379565	0.0849375	-4.46875	7.86771e-06	0.000312312	1263
ENSMUSG00000062980	Cped1	protein_coding	2820.9	-0.0573029	0.102053	-0.561498	0.574458	0.881829	1264
ENSMUSG00000028479	Gne	protein_coding	2815.25	-0.140661	0.138127	-1.01834	0.308516	0.712755	1265
ENSMUSG00000045658	Pid1	protein_coding	2815.14	-0.298221	0.114211	-2.61114	0.00902403	0.0986337	1266
ENSMUSG00000004897	Hdgf	protein_coding	2814.42	0.0256714	0.084168	0.305001	0.760365	0.943773	1267
ENSMUSG00000046718	Bst2	protein_coding	2811.9	-0.042912	0.0873907	-0.491036	0.623401	0.897705	1268
ENSMUSG00000057069	Ero1b	protein_coding	2811.89	-0.00216457	0.161623	-0.0133927	0.989314	0.996547	1269
ENSMUSG00000021417	Eci2	protein_coding	2808.53	-0.589267	0.0999402	-5.89619	3.71984e-09	3.37829e-07	1270
ENSMUSG00000024811	Tnks2	protein_coding	2807.66	-0.252247	0.0979968	-2.57403	0.010052	0.106435	1271
ENSMUSG00000030737	Slco2b1	protein_coding	2805.97	0.281033	0.0785438	3.57804	0.000346184	0.0075224	1272
ENSMUSG00000041453	Rpl21	protein_coding	2802.05	-0.250376	0.102576	-2.44088	0.0146516	0.139068	1273
ENSMUSG00000034108	Ccs	protein_coding	2799.84	-0.230659	0.0854427	-2.69958	0.00694268	0.081677	1274
ENSMUSG00000029063	Nadk	protein_coding	2795.87	0.387365	0.0888649	4.35904	1.30635e-05	0.000483349	1275
ENSMUSG00000043067	Dpy19l1	protein_coding	2794.22	0.301214	0.107059	2.81352	0.00490024	0.0639218	1276
ENSMUSG00000019838	Slc16a10	protein_coding	2789.56	-0.232595	0.101077	-2.30116	0.0213825	0.176781	1277
ENSMUSG00000029390	Tmed2	protein_coding	2787.46	-0.0314909	0.0974027	-0.323306	0.746463	0.94009	1278
ENSMUSG00000036585	Fgf1	protein_coding	2787.24	-0.395652	0.119684	-3.30582	0.000946998	0.0173058	1279
ENSMUSG00000025731	Mettl26	protein_coding	2785.44	-0.169507	0.10017	-1.69219	0.0906092	0.406661	1280
ENSMUSG00000040715	Rsc1a1	protein_coding	2785.29	0.0298501	0.100898	0.295845	0.767348	0.945187	1281
ENSMUSG00000021824	Ap3m1	protein_coding	2781.61	0.396581	0.106092	3.7381	0.000185419	0.00460207	1282
ENSMUSG00000031812	Map1lc3b	protein_coding	2780.09	-0.289903	0.106146	-2.73118	0.00631074	0.0764946	1283
ENSMUSG00000055322	Tns1	protein_coding	2778.27	0.202668	0.113567	1.78458	0.07433	0.368343	1284
ENSMUSG00000053329	Gatd3a	protein_coding	2776.58	-0.0204133	0.0840707	-0.242812	0.808151	0.955719	1285
ENSMUSG00000052296	Ppp6r1	protein_coding	2775.84	0.0513424	0.0913429	0.562085	0.574058	0.881718	1286
ENSMUSG00000028757	Ddost	protein_coding	2774.86	0.0460377	0.0992887	0.463675	0.64288	0.90585	1287
ENSMUSG00000045441	Gprin3	protein_coding	2773.24	-0.0971202	0.130974	-0.741521	0.458377	0.820495	1288
ENSMUSG00000030788	Rnf141	protein_coding	2772.12	-0.110776	0.0944815	-1.17247	0.24101	0.644054	1289
ENSMUSG00000024099	Ndufv2	protein_coding	2771.53	-0.0397222	0.0807888	-0.49168	0.622946	0.897689	1290
ENSMUSG00000029430	Ran	protein_coding	2770.13	0.0953682	0.0954533	0.999109	0.317742	0.722272	1291
ENSMUSG00000020671	Rab10	protein_coding	2768.54	-0.0137843	0.0864626	-0.159425	0.873334	0.971172	1292
ENSMUSG00000025204	Ndufb8	protein_coding	2768.52	-0.0258482	0.0874404	-0.295609	0.767529	0.945187	1293
ENSMUSG00000023832	Acat2	protein_coding	2766.77	0.457855	0.110673	4.137	3.51875e-05	0.00112788	1294
ENSMUSG00000003721	Insig2	protein_coding	2762.25	-0.196167	0.207512	-0.94533	0.34449	0.747096	1295
ENSMUSG00000026198	Abcb6	protein_coding	2759.5	-0.0606555	0.076967	-0.788072	0.430654	0.803229	1296
ENSMUSG00000060807	Serpina6	protein_coding	2751.66	0.559872	0.177454	3.15502	0.00160485	0.0265104	1297
ENSMUSG00000049775	Tmsb4x	protein_coding	2749.38	-0.0829111	0.0981953	-0.844349	0.398474	0.781819	1298
ENSMUSG00000029311	Hsd17b11	protein_coding	2747.25	-0.72899	0.108781	-6.70144	2.06381e-11	2.98083e-09	1299
ENSMUSG00000022514	Il1rap	protein_coding	2745.55	0.0352564	0.0960099	0.367217	0.713457	0.929091	1300
ENSMUSG00000028743	Akr7a5	protein_coding	2745.05	0.0175049	0.0838953	0.208652	0.83472	0.961385	1301
ENSMUSG00000015671	Psma2	protein_coding	2742.75	-0.089525	0.103393	-0.865873	0.38656	0.776801	1302
ENSMUSG00000022051	Bnip3l	protein_coding	2735.63	-0.246931	0.0907876	-2.71988	0.00653064	0.0778223	1303
ENSMUSG00000019210	Atp6v1e1	protein_coding	2733.35	-0.0216265	0.0960735	-0.225103	0.821899	0.959277	1304
ENSMUSG00000017485	Top2b	protein_coding	2732.54	-0.158097	0.0944208	-1.67439	0.0940536	0.414223	1305
ENSMUSG00000028082	Sh3d19	protein_coding	2731.79	-0.139296	0.0855763	-1.62774	0.103581	0.434931	1306
ENSMUSG00000056234	Ncoa4	protein_coding	2731.34	0.169669	0.0914105	1.85613	0.0634356	0.342552	1307
ENSMUSG00000026618	Iars2	protein_coding	2731	-0.0797377	0.082065	-0.971641	0.331229	0.736693	1308
ENSMUSG00000064120	Mocs1	protein_coding	2728.11	-0.0552114	0.0963843	-0.572826	0.566763	0.877823	1309
ENSMUSG00000026295	Spp2	protein_coding	2727.53	-0.0219494	0.0812289	-0.270217	0.786993	0.950783	1310
ENSMUSG00000017776	Crk	protein_coding	2723.49	-0.0949014	0.0884867	-1.07249	0.283499	0.687564	1311
ENSMUSG00000031969	Acad8	protein_coding	2722.88	-0.23053	0.0837668	-2.75205	0.00592235	0.0731929	1312
ENSMUSG00000038708	Golga4	protein_coding	2720.63	-0.111245	0.0985308	-1.12904	0.258882	0.662429	1313
ENSMUSG00000023272	Creld2	protein_coding	2720.2	-0.259791	0.228327	-1.1378	0.255203	0.658922	1314
ENSMUSG00000029649	Pomp	protein_coding	2719.54	-0.0220247	0.0953233	-0.231053	0.817274	0.957814	1315
ENSMUSG00000012405	Rpl15	protein_coding	2719.38	-0.147409	0.0967877	-1.52301	0.127755	0.479201	1316
ENSMUSG00000026024	Als2	protein_coding	2709.4	0.226687	0.11247	2.01554	0.0438481	0.273777	1317
ENSMUSG00000058921	Slc10a5	protein_coding	2708	0.108839	0.109326	0.995544	0.319472	0.724523	1318
ENSMUSG00000037712	Fermt2	protein_coding	2707.38	-0.379942	0.158615	-2.39538	0.016603	0.149427	1319
ENSMUSG00000000711	Rab5b	protein_coding	2706.35	-0.0492894	0.0817622	-0.602838	0.546616	0.868219	1320
ENSMUSG00000014905	Dnajb9	protein_coding	2701.63	-0.457698	0.233056	-1.9639	0.0495417	0.2967	1321
ENSMUSG00000034714	Ttyh2	protein_coding	2694.05	0.448702	0.0903146	4.96821	6.75749e-07	3.71969e-05	1322
ENSMUSG00000025609	Mkln1	protein_coding	2693.79	0.0258189	0.082497	0.312968	0.754305	0.942781	1323
ENSMUSG00000000088	Cox5a	protein_coding	2690.28	-0.101582	0.085736	-1.18482	0.236089	0.637441	1324
ENSMUSG00000018293	Pfn1	protein_coding	2689.33	0.0676085	0.0861673	0.784619	0.432677	0.804842	1325
ENSMUSG00000026385	Dbi	protein_coding	2688.88	0.0113454	0.0980197	0.115746	0.907854	0.979864	1326
ENSMUSG00000021709	Erbin	protein_coding	2688.74	-0.228646	0.1222	-1.87108	0.061334	0.337394	1327
ENSMUSG00000079641	Rpl39	protein_coding	2684.97	-0.189174	0.120811	-1.56586	0.11738	0.45932	1328
ENSMUSG00000022098	Bmp1	protein_coding	2683.75	-0.0871107	0.0876118	-0.994281	0.320086	0.725231	1329
ENSMUSG00000035941	Ibtk	protein_coding	2683.25	-0.164619	0.0934837	-1.76094	0.0782492	0.376174	1330
ENSMUSG00000021054	Sgpp1	protein_coding	2680.3	0.126752	0.0796669	1.59103	0.111603	0.449262	1331
ENSMUSG00000019820	Utrn	protein_coding	2676.86	-0.0953977	0.143219	-0.666098	0.505348	0.84837	1332
ENSMUSG00000022255	Mtdh	protein_coding	2674.34	-0.152133	0.0962707	-1.58027	0.114045	0.453308	1333
ENSMUSG00000067851	Arfgef1	protein_coding	2674.07	-0.145679	0.180925	-0.80519	0.42071	0.797101	1334
ENSMUSG00000029173	Sepsecs	protein_coding	2673.95	0.145186	0.0892975	1.62587	0.103977	0.435794	1335
ENSMUSG00000041959	S100a10	protein_coding	2670.43	-0.128262	0.144223	-0.889332	0.373825	0.766971	1336
ENSMUSG00000058546	Rpl23a	protein_coding	2670.16	-0.132351	0.087666	-1.50972	0.131115	0.485652	1337
ENSMUSG00000034171	Faah	protein_coding	2668.69	0.00692873	0.109172	0.0634659	0.949396	0.988614	1338
ENSMUSG00000034297	Med13	protein_coding	2667.22	-0.140624	0.124092	-1.13323	0.257119	0.660753	1339
ENSMUSG00000038267	Slc22a23	protein_coding	2667.11	0.0155511	0.0985319	0.157828	0.874592	0.971172	1340
ENSMUSG00000015002	Efr3a	protein_coding	2666.61	-0.173692	0.0772402	-2.24873	0.0245296	0.194473	1341
ENSMUSG00000022905	Kpna1	protein_coding	2663.65	-0.0321095	0.105073	-0.305592	0.759915	0.943773	1342
ENSMUSG00000030096	Slc6a6	protein_coding	2663.27	0.0366934	0.134128	0.27357	0.784415	0.949945	1343
ENSMUSG00000032902	Slc16a1	protein_coding	2662.72	-0.157019	0.139931	-1.12212	0.261811	0.665756	1344
ENSMUSG00000031584	Gsr	protein_coding	2662.01	-0.242074	0.0804727	-3.00815	0.00262842	0.0398369	1345
ENSMUSG00000057880	Abat	protein_coding	2661.31	-0.213121	0.129669	-1.64358	0.100262	0.426676	1346
ENSMUSG00000037242	Clic4	protein_coding	2659.29	-0.160409	0.0959354	-1.67206	0.0945132	0.414452	1347
ENSMUSG00000026655	Fam107b	protein_coding	2658.22	0.124312	0.123377	1.00758	0.313657	0.717717	1348
ENSMUSG00000005069	Pex5	protein_coding	2647.31	0.184728	0.0873372	2.11511	0.0344202	0.238239	1349
ENSMUSG00000028514	Usp24	protein_coding	2645.31	-0.145271	0.153388	-0.947078	0.343599	0.747019	1350
ENSMUSG00000026176	Ctdsp1	protein_coding	2641.37	0.100201	0.115215	0.869685	0.384473	0.775151	1351
ENSMUSG00000031701	Dnaja2	protein_coding	2633.24	-0.0737112	0.0842281	-0.875138	0.381499	0.771883	1352
ENSMUSG00000027878	Notch2	protein_coding	2627.77	0.301118	0.138018	2.18173	0.0291294	0.216225	1353
ENSMUSG00000056770	Setd3	protein_coding	2627.7	-0.137784	0.0830506	-1.65904	0.0971076	0.418644	1354
ENSMUSG00000036103	Colec12	protein_coding	2627.43	-0.181345	0.158637	-1.14315	0.252978	0.656642	1355
ENSMUSG00000022210	Dhrs4	protein_coding	2625.63	-0.276523	0.10608	-2.60673	0.0091411	0.0993174	1356
ENSMUSG00000050103	Agmo	protein_coding	2622.6	-0.23929	0.0870138	-2.75002	0.00595915	0.073393	1357
ENSMUSG00000047230	Cldn2	protein_coding	2621.91	0.184816	0.0821409	2.24999	0.0244496	0.194365	1358
ENSMUSG00000033105	Lss	protein_coding	2621.62	0.806206	0.136887	5.88957	3.87194e-09	3.48999e-07	1359
ENSMUSG00000028979	Masp2	protein_coding	2621.57	0.0197375	0.0803137	0.245756	0.805871	0.955642	1360
ENSMUSG00000040234	Tm7sf3	protein_coding	2620.97	0.14166	0.0947138	1.49567	0.13474	0.491559	1361
ENSMUSG00000008393	Carhsp1	protein_coding	2620.09	0.0792028	0.100445	0.788518	0.430394	0.803044	1362
ENSMUSG00000037416	Dmxl1	protein_coding	2606.28	-0.0135295	0.105803	-0.127874	0.898248	0.975846	1363
ENSMUSG00000021395	Spin1	protein_coding	2605.22	0.0981147	0.121529	0.807335	0.419473	0.796933	1364
ENSMUSG00000032612	Usp4	protein_coding	2604.78	-0.104565	0.0876493	-1.19299	0.232874	0.63318	1365
ENSMUSG00000032050	Rdx	protein_coding	2603.68	-0.0513629	0.0904305	-0.567982	0.570047	0.879444	1366
ENSMUSG00000043019	Edem3	protein_coding	2603.36	-0.0443342	0.109347	-0.405446	0.68515	0.91967	1367
ENSMUSG00000037235	Mxd4	protein_coding	2602.69	-0.0774671	0.0914888	-0.846739	0.397141	0.781507	1368
ENSMUSG00000021474	Sfxn1	protein_coding	2601.67	0.24141	0.133848	1.80361	0.071292	0.360739	1369
ENSMUSG00000028798	Eif3i	protein_coding	2601.38	-0.114401	0.102877	-1.11202	0.26613	0.670415	1370
ENSMUSG00000094793	Mup12	protein_coding	2600.78	-1.04791	0.39558	-2.64905	0.00807185	0.0909449	1371
ENSMUSG00000032932	Hspa13	protein_coding	2596.12	-0.188493	0.108427	-1.73844	0.0821332	0.385389	1372
ENSMUSG00000026112	Coa5	protein_coding	2587.49	-0.122111	0.100588	-1.21397	0.22476	0.623115	1373
ENSMUSG00000040048	Ndufb10	protein_coding	2586.18	0.00528002	0.0874	0.0604121	0.951827	0.988614	1374
ENSMUSG00000026730	Pter	protein_coding	2584.65	0.56192	0.126317	4.44848	8.64798e-06	0.000338797	1375
ENSMUSG00000029686	Cul1	protein_coding	2583.33	-0.164704	0.0855496	-1.92525	0.054198	0.313877	1376
ENSMUSG00000079435	Rpl36a	protein_coding	2582.35	-0.238092	0.102769	-2.31676	0.0205168	0.171877	1377
ENSMUSG00000056537	Rlim	protein_coding	2575.73	-0.198092	0.0893761	-2.21639	0.0266647	0.203891	1378
ENSMUSG00000029238	Clock	protein_coding	2570.82	-0.499473	0.113047	-4.41829	9.9487e-06	0.000378619	1379
ENSMUSG00000036241	Ube2r2	protein_coding	2570.67	-0.155435	0.0921048	-1.68759	0.0914904	0.407744	1380
ENSMUSG00000002393	Nr2f6	protein_coding	2565.51	-0.0879395	0.088563	-0.99296	0.32073	0.725582	1381
ENSMUSG00000041841	Rpl37	protein_coding	2564.58	-0.233317	0.102699	-2.27185	0.0230957	0.186552	1382
ENSMUSG00000031703	Itfg1	protein_coding	2559.51	-0.0966105	0.0831799	-1.16146	0.245453	0.649701	1383
ENSMUSG00000031176	Dynlt3	protein_coding	2558.45	0.132066	0.0955223	1.38257	0.166798	0.545684	1384
ENSMUSG00000026617	Bpnt1	protein_coding	2558.19	-0.0873887	0.101696	-0.859315	0.390167	0.777598	1385
ENSMUSG00000060743	H3f3a	protein_coding	2557.79	-0.0910186	0.080406	-1.13199	0.25764	0.660801	1386
ENSMUSG00000001576	Ergic1	protein_coding	2556.91	0.135697	0.0958195	1.41617	0.156726	0.531495	1387
ENSMUSG00000070047	Fat1	protein_coding	2554.2	0.0930774	0.143686	0.647783	0.517125	0.854635	1388
ENSMUSG00000068290	Ddrgk1	protein_coding	2553.74	-0.183793	0.0971994	-1.89089	0.0586393	0.329105	1389
ENSMUSG00000021737	Psmd6	protein_coding	2552.49	0.0063928	0.100972	0.0633123	0.949518	0.988614	1390
ENSMUSG00000023845	Lnpep	protein_coding	2552.01	-0.199643	0.128025	-1.5594	0.118901	0.461886	1391
ENSMUSG00000001100	Poldip2	protein_coding	2547.99	0.0199806	0.0906731	0.220358	0.825592	0.959645	1392
ENSMUSG00000060657	Marf1	protein_coding	2546.32	0.0346873	0.145034	0.239167	0.810976	0.956812	1393
ENSMUSG00000056342	Usp34	protein_coding	2545.62	-0.0566953	0.145968	-0.388409	0.697713	0.924526	1394
ENSMUSG00000041852	Tcf20	protein_coding	2544.57	-0.219947	0.0978196	-2.2485	0.0245443	0.194473	1395
ENSMUSG00000000340	Dbt	protein_coding	2544.34	-0.277621	0.135033	-2.05594	0.0397881	0.257827	1396
ENSMUSG00000040883	Tmem205	protein_coding	2542.91	-0.314937	0.110794	-2.84255	0.00447544	0.0596792	1397
ENSMUSG00000049502	Dtx3l	protein_coding	2541.49	0.521622	0.101216	5.15357	2.55577e-07	1.60411e-05	1398
ENSMUSG00000075470	Alg10b	protein_coding	2541.46	-0.134845	0.0901897	-1.49512	0.134882	0.491779	1399
ENSMUSG00000029864	Gstk1	protein_coding	2541.28	0.198081	0.0988428	2.004	0.0450698	0.278791	1400
ENSMUSG00000026669	Mcm10	protein_coding	2540.23	-0.120483	0.184868	-0.651726	0.514578	0.853795	1401
ENSMUSG00000044393	Dsg2	protein_coding	2540	-0.274072	0.206964	-1.32425	0.18542	0.57571	1402
ENSMUSG00000039616	Mocos	protein_coding	2538.74	-0.391033	0.0804461	-4.86081	1.16905e-06	6.04074e-05	1403
ENSMUSG00000039831	Arhgap29	protein_coding	2530.8	-0.623616	0.13301	-4.68851	2.75206e-06	0.00012568	1404
ENSMUSG00000044080	S100a1	protein_coding	2529.8	-0.0988026	0.080231	-1.23148	0.218144	0.616678	1405
ENSMUSG00000061825	Ces2c	protein_coding	2528.58	-0.412491	0.145794	-2.82927	0.00466549	0.0615291	1406
ENSMUSG00000045216	Hs6st1	protein_coding	2528.41	0.452887	0.0959592	4.71959	2.36326e-06	0.000110236	1407
ENSMUSG00000021111	Papola	protein_coding	2527.63	-0.0865379	0.0800822	-1.08061	0.27987	0.684354	1408
ENSMUSG00000038845	Phb	protein_coding	2527.35	-0.0495781	0.081917	-0.605224	0.54503	0.867997	1409
ENSMUSG00000031600	Vps37a	protein_coding	2525.2	0.0206555	0.0903282	0.228671	0.819124	0.958454	1410
ENSMUSG00000034101	Ctnnd1	protein_coding	2524.81	-0.0965966	0.0885068	-1.0914	0.275095	0.679547	1411
ENSMUSG00000048234	Rnf149	protein_coding	2523.33	-0.14914	0.0898205	-1.66042	0.0968296	0.418606	1412
ENSMUSG00000032898	Fbxo21	protein_coding	2522.86	-1.1313	0.155607	-7.27021	3.58923e-13	6.51934e-11	1413
ENSMUSG00000029221	Slc30a9	protein_coding	2522.76	0.179898	0.0993372	1.81098	0.0701437	0.357366	1414
ENSMUSG00000028393	Alad	protein_coding	2517.28	-0.0710875	0.0935965	-0.759511	0.447547	0.814245	1415
ENSMUSG00000031229	Atrx	protein_coding	2515.28	-0.0448742	0.105824	-0.424046	0.671532	0.916476	1416
ENSMUSG00000024354	Slc23a1	protein_coding	2511.09	0.537382	0.128179	4.19244	2.75975e-05	0.000926718	1417
ENSMUSG00000067071	Hes6	protein_coding	2510.44	1.2122	0.126779	9.5615	1.16057e-21	5.56518e-19	1418
ENSMUSG00000000605	Clcn4	protein_coding	2504.26	-0.0608887	0.0864636	-0.704212	0.481301	0.833894	1419
ENSMUSG00000033047	Eif3l	protein_coding	2502.49	0.0530613	0.0956997	0.554457	0.579266	0.884433	1420
ENSMUSG00000020097	Sgpl1	protein_coding	2501.22	-0.214365	0.0842431	-2.5446	0.0109404	0.113455	1421
ENSMUSG00000034591	Slc41a2	protein_coding	2498.93	0.506593	0.368714	1.37394	0.169459	0.549873	1422
ENSMUSG00000001525	Tubb5	protein_coding	2498.91	-0.161429	0.120724	-1.33718	0.181165	0.568387	1423
ENSMUSG00000039168	Dap	protein_coding	2494.41	-0.0239738	0.120988	-0.19815	0.842928	0.963234	1424
ENSMUSG00000027193	Api5	protein_coding	2493.35	-0.0473626	0.10131	-0.467502	0.64014	0.904633	1425
ENSMUSG00000056148	Rdh9	protein_coding	2493.13	-0.310065	0.132985	-2.33159	0.0197224	0.16816	1426
ENSMUSG00000021024	Psma6	protein_coding	2492.13	-0.0699174	0.0834773	-0.837562	0.402277	0.784273	1427
ENSMUSG00000034042	Gpbp1l1	protein_coding	2491.17	-0.277706	0.0841648	-3.29954	0.00096842	0.0176219	1428
ENSMUSG00000022016	Akap11	protein_coding	2490.57	-0.0584282	0.116088	-0.503308	0.614748	0.895386	1429
ENSMUSG00000020817	Rabep1	protein_coding	2481.12	-0.0387588	0.0805376	-0.481251	0.630338	0.900864	1430
ENSMUSG00000000346	Dazap2	protein_coding	2477.86	-0.296391	0.0828395	-3.57789	0.000346377	0.0075224	1431
ENSMUSG00000031443	F7	protein_coding	2475.78	-0.184261	0.0897829	-2.0523	0.0401408	0.259132	1432
ENSMUSG00000030591	Psmd8	protein_coding	2474.73	-0.0300909	0.0894116	-0.336543	0.736461	0.935134	1433
ENSMUSG00000030629	Zfand6	protein_coding	2473.38	-0.402015	0.0896808	-4.48274	7.36918e-06	0.000296894	1434
ENSMUSG00000021539	Lect2	protein_coding	2469.44	0.216629	0.135851	1.5946	0.110801	0.447234	1435
ENSMUSG00000063232	Serpina11	protein_coding	2466.04	-0.0592992	0.117351	-0.505316	0.613337	0.894346	1436
ENSMUSG00000074582	Arfgef2	protein_coding	2462.06	0.113729	0.128521	0.884907	0.376207	0.76877	1437
ENSMUSG00000020463	Ppp4r3b	protein_coding	2455.41	-0.155378	0.0886672	-1.75237	0.0797103	0.379344	1438
ENSMUSG00000026672	Optn	protein_coding	2454.14	-0.0440774	0.0922164	-0.477978	0.632666	0.902002	1439
ENSMUSG00000072704	Smim10l1	protein_coding	2453.86	0.215595	0.0782346	2.75575	0.00585572	0.0728896	1440
ENSMUSG00000036932	Aifm1	protein_coding	2449.7	-0.170893	0.0837433	-2.04067	0.0412835	0.26395	1441
ENSMUSG00000030432	Rpl28	protein_coding	2448.33	-0.178624	0.0970475	-1.84058	0.0656831	0.347642	1442
ENSMUSG00000028409	Smu1	protein_coding	2447.97	-0.113316	0.0893332	-1.26846	0.204632	0.600102	1443
ENSMUSG00000023073	Slc10a2	protein_coding	2446.91	1.24148	0.643459	1.92939	0.0536831	0.312404	1444
ENSMUSG00000059534	Uqcr10	protein_coding	2443.68	0.0370872	0.0832079	0.445717	0.655802	0.910205	1445
ENSMUSG00000004071	Cdip1	protein_coding	2442.21	-0.150523	0.125831	-1.19623	0.231605	0.631306	1446
ENSMUSG00000043091	Tuba1c	protein_coding	2439.75	0.571284	0.16735	3.4137	0.000640867	0.0126777	1447
ENSMUSG00000021610	Clptm1l	protein_coding	2438.65	0.107057	0.0983999	1.08798	0.276606	0.680944	1448
ENSMUSG00000001472	Tcf25	protein_coding	2437.95	0.00666098	0.0845582	0.0787739	0.937212	0.985803	1449
ENSMUSG00000040505	Abcg5	protein_coding	2436.87	-0.389476	0.171677	-2.26866	0.023289	0.187753	1450
ENSMUSG00000000826	Dnajc5	protein_coding	2435.77	0.0624184	0.0976979	0.638891	0.522894	0.857293	1451
ENSMUSG00000040842	Szrd1	protein_coding	2433.32	0.1987	0.0845075	2.35127	0.0187096	0.16171	1452
ENSMUSG00000019232	Etnppl	protein_coding	2432.15	0.459962	0.494242	0.930642	0.352039	0.752568	1453
ENSMUSG00000028684	Urod	protein_coding	2429.63	-0.0555473	0.0970645	-0.572272	0.567138	0.87795	1454
ENSMUSG00000057322	Rpl38	protein_coding	2429.35	-0.199913	0.0974316	-2.05183	0.0401865	0.259148	1455
ENSMUSG00000021279	Cdc42bpb	protein_coding	2427.3	-0.071222	0.0897816	-0.793281	0.427614	0.801787	1456
ENSMUSG00000031333	Abcb7	protein_coding	2425.18	-0.0871207	0.090055	-0.967416	0.333336	0.738591	1457
ENSMUSG00000021771	Vdac2	protein_coding	2425.09	0.0716802	0.0843343	0.849953	0.395351	0.781378	1458
ENSMUSG00000021877	Arf4	protein_coding	2421.66	0.148293	0.0973426	1.52341	0.127656	0.478979	1459
ENSMUSG00000041236	Vps41	protein_coding	2416.58	-0.00603881	0.0990261	-0.0609819	0.951374	0.988614	1460
ENSMUSG00000055681	Cope	protein_coding	2416.41	-0.0531224	0.084162	-0.631192	0.527915	0.858715	1461
ENSMUSG00000028759	Hp1bp3	protein_coding	2415.95	-0.146624	0.0832677	-1.76087	0.0782597	0.376174	1462
ENSMUSG00000090862	Rps13	protein_coding	2415.8	-0.167245	0.111045	-1.5061	0.132042	0.486192	1463
ENSMUSG00000026104	Stat1	protein_coding	2408.41	0.0272956	0.0902591	0.302414	0.762336	0.944463	1464
ENSMUSG00000028906	Epb41	protein_coding	2407.58	0.0735655	0.11044	0.666114	0.505338	0.84837	1465
ENSMUSG00000024479	Mal2	protein_coding	2407.28	0.52661	0.170415	3.09016	0.00200049	0.0316801	1466
ENSMUSG00000022512	Cldn1	protein_coding	2407.07	-0.362313	0.148281	-2.44342	0.0145489	0.138312	1467
ENSMUSG00000060938	Rpl26	protein_coding	2406.36	-0.188459	0.123383	-1.52743	0.126655	0.476866	1468
ENSMUSG00000038145	Snrk	protein_coding	2406.05	0.339386	0.113485	2.99057	0.00278455	0.0415706	1469
ENSMUSG00000054766	Set	protein_coding	2400.78	-0.0105998	0.0855335	-0.123926	0.901374	0.977706	1470
ENSMUSG00000027170	Eif3m	protein_coding	2398.97	-0.11591	0.101949	-1.13694	0.255565	0.658941	1471
ENSMUSG00000038366	Lasp1	protein_coding	2398.44	-0.102279	0.126667	-0.807463	0.4194	0.796933	1472
ENSMUSG00000025289	Prdx4	protein_coding	2398.39	0.0195565	0.098852	0.197836	0.843174	0.963234	1473
ENSMUSG00000074748	Atxn7l3b	protein_coding	2393.17	-0.0254434	0.0992151	-0.256447	0.797606	0.953159	1474
ENSMUSG00000011179	Odc1	protein_coding	2391.73	0.614109	0.155274	3.95499	7.65385e-05	0.00221095	1475
ENSMUSG00000025492	Ifitm3	protein_coding	2388.42	0.0405529	0.136027	0.298125	0.765608	0.944863	1476
ENSMUSG00000038429	Usp5	protein_coding	2387.58	0.0626322	0.0924486	0.677481	0.498101	0.843275	1477
ENSMUSG00000022636	Alcam	protein_coding	2385.08	-0.0625428	0.105289	-0.594008	0.552507	0.871646	1478
ENSMUSG00000031753	Cog4	protein_coding	2383.64	0.1495	0.0902605	1.65632	0.0976579	0.420367	1479
ENSMUSG00000058761	Rnf169	protein_coding	2383.54	-0.282339	0.111644	-2.52893	0.011441	0.117427	1480
ENSMUSG00000033107	Rnf125	protein_coding	2379.82	-1.25021	0.160389	-7.79487	6.4474e-15	1.57738e-12	1481
ENSMUSG00000010601	Apol7a	protein_coding	2379.48	0.152141	0.10305	1.47639	0.13984	0.501296	1482
ENSMUSG00000027502	Rtf2	protein_coding	2379.3	-0.0766828	0.0953502	-0.804223	0.421268	0.797359	1483
ENSMUSG00000034908	Sidt2	protein_coding	2375.9	0.0834887	0.0929848	0.897875	0.369252	0.763997	1484
ENSMUSG00000040536	Necab1	protein_coding	2372.75	0.361789	0.0949543	3.81014	0.00013889	0.00362748	1485
ENSMUSG00000022283	Pabpc1	protein_coding	2368.42	-0.139912	0.22093	-0.633286	0.526547	0.857896	1486
ENSMUSG00000014294	Ndufa2	protein_coding	2367.34	-0.161796	0.106776	-1.51528	0.129701	0.483024	1487
ENSMUSG00000024357	Sil1	protein_coding	2364.35	-0.0787466	0.126344	-0.623273	0.533105	0.861767	1488
ENSMUSG00000042406	Atf4	protein_coding	2362.18	0.0144153	0.138725	0.103913	0.917238	0.982355	1489
ENSMUSG00000028383	Hsdl2	protein_coding	2361.95	-0.249169	0.101362	-2.45822	0.0139628	0.134231	1490
ENSMUSG00000035944	Ttc38	protein_coding	2354.97	0.251229	0.0999585	2.51334	0.0119595	0.12181	1491
ENSMUSG00000039529	Atp8b1	protein_coding	2352.83	-0.0882388	0.137037	-0.643907	0.519636	0.855956	1492
ENSMUSG00000027673	Ndufb5	protein_coding	2352.65	-0.158924	0.0907454	-1.75132	0.079891	0.379902	1493
ENSMUSG00000013997	Nit1	protein_coding	2345.65	-0.00490513	0.0821798	-0.0596878	0.952404	0.988698	1494
ENSMUSG00000021792	Prxl2a	protein_coding	2345.31	0.326929	0.0987801	3.30966	0.00093409	0.0171483	1495
ENSMUSG00000021981	Cab39l	protein_coding	2343.05	-0.0651869	0.0860532	-0.757519	0.448739	0.814245	1496
ENSMUSG00000046985	Tapt1	protein_coding	2341.91	-0.3734	0.101201	-3.6897	0.000224518	0.00538268	1497
ENSMUSG00000020496	Rnf187	protein_coding	2337.59	0.176711	0.0794117	2.22526	0.0260641	0.201845	1498
ENSMUSG00000034708	Grn	protein_coding	2337.19	0.264811	0.119381	2.2182	0.0265412	0.203567	1499
ENSMUSG00000033577	Myo6	protein_coding	2336.57	-0.00996422	0.0925268	-0.10769	0.914241	0.981808	1500
ENSMUSG00000035769	Xylb	protein_coding	2336.16	0.0693004	0.102016	0.679308	0.496943	0.842505	1501
ENSMUSG00000024785	Rcl1	protein_coding	2334.65	-0.360002	0.0959056	-3.75371	0.000174239	0.0043607	1502
ENSMUSG00000020715	Ern1	protein_coding	2331.94	-0.271454	0.149528	-1.8154	0.0694626	0.35571	1503
ENSMUSG00000029169	Dhx15	protein_coding	2331.75	-0.0711607	0.0957732	-0.743012	0.457474	0.82006	1504
ENSMUSG00000005510	Ndufs3	protein_coding	2322.44	-0.0552359	0.086342	-0.639734	0.522346	0.857293	1505
ENSMUSG00000025220	Oga	protein_coding	2320.48	-0.205319	0.0939789	-2.18473	0.0289084	0.215251	1506
ENSMUSG00000062963	Ufc1	protein_coding	2320.06	0.0615662	0.108832	0.565701	0.571597	0.880262	1507
ENSMUSG00000035227	Spcs2	protein_coding	2319.89	-0.146068	0.102562	-1.42419	0.154392	0.528301	1508
ENSMUSG00000024294	Mib1	protein_coding	2317.09	-0.131887	0.0965364	-1.36618	0.171881	0.55315	1509
ENSMUSG00000032038	St3gal4	protein_coding	2315.89	0.185943	0.199323	0.932874	0.350885	0.752568	1510
ENSMUSG00000046814	Gchfr	protein_coding	2315.24	-0.0286163	0.0843557	-0.339234	0.734434	0.93455	1511
ENSMUSG00000043207	Zmpste24	protein_coding	2315.22	-0.0842859	0.0836322	-1.00782	0.313542	0.717592	1512
ENSMUSG00000035104	Eva1a	protein_coding	2313.71	0.198945	0.0983742	2.02233	0.0431418	0.271345	1513
ENSMUSG00000029250	Polr2b	protein_coding	2312.77	0.0125561	0.0904921	0.138753	0.889645	0.973668	1514
ENSMUSG00000024298	Zfp871	protein_coding	2312.3	-0.251582	0.192018	-1.3102	0.190128	0.582928	1515
ENSMUSG00000069744	Psmb3	protein_coding	2310.42	-0.0493667	0.119258	-0.41395	0.678911	0.918081	1516
ENSMUSG00000035877	Zhx3	protein_coding	2309.65	-0.320278	0.113936	-2.81103	0.00493838	0.0641401	1517
ENSMUSG00000020964	Sel1l	protein_coding	2307.88	-0.0140409	0.127383	-0.110226	0.91223	0.980787	1518
ENSMUSG00000026393	Nek7	protein_coding	2307.78	-0.255297	0.0861981	-2.96175	0.00305896	0.044711	1519
ENSMUSG00000029190	D5Ertd579e	protein_coding	2306.79	0.362753	0.102376	3.54335	0.000395078	0.00835308	1520
ENSMUSG00000027429	Sec23b	protein_coding	2306.41	-0.075592	0.113238	-0.667553	0.504419	0.847866	1521
ENSMUSG00000030560	Ctsc	protein_coding	2303.87	-0.0172187	0.154264	-0.111619	0.911126	0.980483	1522
ENSMUSG00000024431	Nr3c1	protein_coding	2303.28	-0.0174276	0.111614	-0.156142	0.875921	0.971217	1523
ENSMUSG00000020572	Nampt	protein_coding	2301.87	0.534285	0.155825	3.42874	0.000606395	0.0121766	1524
ENSMUSG00000051652	Lrrc3	protein_coding	2301.36	0.520929	0.111798	4.65955	3.16899e-06	0.000142819	1525
ENSMUSG00000030109	Slc6a12	protein_coding	2300.88	-0.014128	0.0922159	-0.153205	0.878236	0.971687	1526
ENSMUSG00000033916	Chmp2a	protein_coding	2299.79	-0.0795029	0.0923137	-0.861225	0.389114	0.776955	1527
ENSMUSG00000054604	Cggbp1	protein_coding	2296.67	-0.0611255	0.084914	-0.719852	0.471616	0.828507	1528
ENSMUSG00000040891	Foxa3	protein_coding	2295.54	0.192922	0.122184	1.57894	0.11435	0.453766	1529
ENSMUSG00000020841	Cpd	protein_coding	2294.98	0.0580839	0.13993	0.415093	0.678074	0.917956	1530
ENSMUSG00000028792	Ak2	protein_coding	2293.98	0.588355	0.0972365	6.05076	1.44167e-09	1.42832e-07	1531
ENSMUSG00000022906	Parp9	protein_coding	2293.09	0.34003	0.0997069	3.4103	0.000648921	0.012769	1532
ENSMUSG00000040407	Akap9	protein_coding	2291.18	-0.154568	0.117571	-1.31467	0.18862	0.580534	1533
ENSMUSG00000037622	Wdtc1	protein_coding	2290.63	-0.460926	0.0927787	-4.96801	6.76419e-07	3.71969e-05	1534
ENSMUSG00000037656	Slc20a2	protein_coding	2289.49	0.135916	0.111384	1.22024	0.222374	0.621957	1535
ENSMUSG00000009566	Fpgs	protein_coding	2288.96	-0.130939	0.11353	-1.15334	0.248771	0.652763	1536
ENSMUSG00000002475	Abhd3	protein_coding	2282.08	-0.0966058	0.0973099	-0.992764	0.320825	0.725582	1537
ENSMUSG00000030059	Tmf1	protein_coding	2280.52	-0.127997	0.0845381	-1.51408	0.130006	0.48341	1538
ENSMUSG00000031271	Serpina7	protein_coding	2279.75	0.214852	0.220614	0.973884	0.330114	0.735978	1539
ENSMUSG00000039007	Cpq	protein_coding	2277.05	-0.240282	0.105725	-2.27272	0.0230432	0.186461	1540
ENSMUSG00000019726	Lyst	protein_coding	2274.29	0.575596	0.111193	5.17655	2.26027e-07	1.46465e-05	1541
ENSMUSG00000032232	Cgnl1	protein_coding	2272.61	0.260276	0.0929442	2.80035	0.00510479	0.0657318	1542
ENSMUSG00000026827	Gpd2	protein_coding	2271.23	0.608398	0.152018	4.00215	6.27686e-05	0.00186255	1543
ENSMUSG00000021188	Trip11	protein_coding	2270.91	0.00721069	0.103578	0.0696158	0.944499	0.987639	1544
ENSMUSG00000047963	Stbd1	protein_coding	2270.91	0.148125	0.139969	1.05827	0.289934	0.694218	1545
ENSMUSG00000029664	Tfpi2	protein_coding	2268.78	-0.0406549	0.108841	-0.373526	0.708757	0.927461	1546
ENSMUSG00000096210	H1f0	protein_coding	2266.2	-0.273011	0.105995	-2.57571	0.0100034	0.106406	1547
ENSMUSG00000076435	Acsf2	protein_coding	2266.03	-0.380642	0.190111	-2.00221	0.0452625	0.279694	1548
ENSMUSG00000019256	Ahr	protein_coding	2265.45	0.351662	0.118665	2.96348	0.00304179	0.0445783	1549
ENSMUSG00000052738	Suclg1	protein_coding	2264.84	-0.036956	0.143146	-0.258169	0.796276	0.952716	1550
ENSMUSG00000058022	Adtrp	protein_coding	2262.6	-0.106158	0.105908	-1.00236	0.316169	0.720165	1551
ENSMUSG00000052428	Tmco1	protein_coding	2260.13	-0.0824625	0.0839468	-0.982319	0.325943	0.731039	1552
ENSMUSG00000004364	Cul3	protein_coding	2254.05	-0.131522	0.0850848	-1.54578	0.122158	0.468003	1553
ENSMUSG00000056492	Adgrf5	protein_coding	2254	-0.399521	0.100975	-3.95663	7.60137e-05	0.00220165	1554
ENSMUSG00000022216	Psme1	protein_coding	2252.15	-0.301008	0.0902593	-3.33493	0.000853217	0.0160319	1555
ENSMUSG00000020869	Lrrc59	protein_coding	2251.55	0.193804	0.130407	1.48615	0.137238	0.496743	1556
ENSMUSG00000068267	Cenpb	protein_coding	2247.03	0.118009	0.0937205	1.25916	0.207971	0.604549	1557
ENSMUSG00000026307	Scly	protein_coding	2244.43	-0.071035	0.0861948	-0.824122	0.40987	0.790718	1558
ENSMUSG00000033671	Cep350	protein_coding	2243.25	-0.0907002	0.143973	-0.629982	0.528706	0.85896	1559
ENSMUSG00000025246	Tbl1x	protein_coding	2242.97	0.00139233	0.0987353	0.0141017	0.988749	0.996547	1560
ENSMUSG00000068246	Apol9b	protein_coding	2242.36	0.336136	0.115396	2.91289	0.00358102	0.0506241	1561
ENSMUSG00000025795	Rassf3	protein_coding	2239.93	0.171186	0.122234	1.40048	0.161369	0.537486	1562
ENSMUSG00000068284	Usf3	protein_coding	2238.1	-0.120044	0.138302	-0.867985	0.385403	0.775765	1563
ENSMUSG00000040848	Sft2d2	protein_coding	2237.31	-0.0478944	0.0969701	-0.493909	0.62137	0.897648	1564
ENSMUSG00000020936	Nmt1	protein_coding	2234.71	-0.0881647	0.0830155	-1.06203	0.288223	0.692707	1565
ENSMUSG00000028763	Hspg2	protein_coding	2234.67	-0.171093	0.123321	-1.38738	0.165327	0.543891	1566
ENSMUSG00000043940	Wdfy3	protein_coding	2232.31	-0.00488372	0.142616	-0.0342438	0.972683	0.993907	1567
ENSMUSG00000073725	Lmbrd1	protein_coding	2231.76	-0.1662	0.111697	-1.48796	0.136762	0.495832	1568
ENSMUSG00000024982	Zdhhc6	protein_coding	2227.2	-0.100771	0.0912817	-1.10396	0.269611	0.674432	1569
ENSMUSG00000022193	Psmb5	protein_coding	2225.57	-0.123693	0.0946276	-1.30716	0.191158	0.58404	1570
ENSMUSG00000022710	Usp7	protein_coding	2225.28	-0.120462	0.0897197	-1.34265	0.179386	0.565618	1571
ENSMUSG00000004591	Pkn2	protein_coding	2223.29	-0.141513	0.089006	-1.58993	0.111851	0.449658	1572
ENSMUSG00000074064	Mlycd	protein_coding	2222.88	0.0341974	0.0882541	0.387488	0.698395	0.924707	1573
ENSMUSG00000038150	Ormdl3	protein_coding	2221.53	0.016711	0.160449	0.104152	0.917049	0.982355	1574
ENSMUSG00000027712	Anxa5	protein_coding	2220.24	0.11137	0.107998	1.03122	0.302437	0.70589	1575
ENSMUSG00000021109	Hif1a	protein_coding	2220.17	0.124707	0.0992756	1.25617	0.209055	0.605899	1576
ENSMUSG00000035878	Hykk	protein_coding	2218.09	0.0999683	0.224321	0.445647	0.655852	0.910205	1577
ENSMUSG00000062234	Gak	protein_coding	2216.71	-0.0599937	0.0926948	-0.647218	0.517491	0.854635	1578
ENSMUSG00000001794	Capns1	protein_coding	2216.14	-0.0208269	0.0883426	-0.235752	0.813625	0.95753	1579
ENSMUSG00000027531	Impa1	protein_coding	2215.25	0.0426548	0.0859194	0.496451	0.619576	0.897648	1580
ENSMUSG00000028527	Ak4	protein_coding	2212.64	0.476763	0.12679	3.76025	0.000169745	0.004284	1581
ENSMUSG00000024913	Lrp5	protein_coding	2210.98	-0.120891	0.0987546	-1.22415	0.220895	0.619871	1582
ENSMUSG00000020152	Actr2	protein_coding	2210.75	-0.1301	0.161678	-0.80469	0.420999	0.797287	1583
ENSMUSG00000071253	Slc25a16	protein_coding	2210.23	-0.179214	0.0839601	-2.13452	0.0328004	0.230924	1584
ENSMUSG00000052459	Atp6v1a	protein_coding	2209.22	-0.0312826	0.0887579	-0.352448	0.724502	0.933623	1585
ENSMUSG00000020988	L2hgdh	protein_coding	2207.26	-0.0339418	0.0835711	-0.406143	0.684638	0.919619	1586
ENSMUSG00000038594	Cep85l	protein_coding	2206.41	0.0484467	0.16419	0.295064	0.767945	0.945187	1587
ENSMUSG00000043131	Mob1a	protein_coding	2204.22	-0.0796652	0.0926355	-0.859986	0.389797	0.777259	1588
ENSMUSG00000030562	Nox4	protein_coding	2204	-0.460459	0.0926297	-4.97096	6.66213e-07	3.71468e-05	1589
ENSMUSG00000117310	Ptp4a1	protein_coding	2202.79	-0.109193	0.181076	-0.60302	0.546495	0.868219	1590
ENSMUSG00000055943	Emc7	protein_coding	2202.44	-0.146103	0.0829248	-1.76187	0.0780906	0.375868	1591
ENSMUSG00000031328	Flna	protein_coding	2202.1	0.0605568	0.0995592	0.608249	0.543022	0.867967	1592
ENSMUSG00000005103	Wdr1	protein_coding	2201.44	0.0756474	0.0878632	0.860968	0.389255	0.776955	1593
ENSMUSG00000029407	Uso1	protein_coding	2201.37	-0.0511993	0.18588	-0.275443	0.782976	0.949945	1594
ENSMUSG00000025314	Ptprj	protein_coding	2201.22	0.073893	0.0950902	0.777082	0.43711	0.807159	1595
ENSMUSG00000002748	Baz1b	protein_coding	2198.2	0.197628	0.109622	1.80281	0.0714174	0.360739	1596
ENSMUSG00000026542	Apcs	protein_coding	2197.78	0.403168	0.199427	2.02163	0.0432146	0.271376	1597
ENSMUSG00000027162	Lin7c	protein_coding	2197.68	0.0978033	0.084618	1.15582	0.247754	0.651841	1598
ENSMUSG00000022312	Eif3h	protein_coding	2195.6	-0.141229	0.0897638	-1.57334	0.115641	0.455684	1599
ENSMUSG00000071551	Akr1c19	protein_coding	2193.11	-0.286102	0.167673	-1.70631	0.0879499	0.401196	1600
ENSMUSG00000026638	Irf6	protein_coding	2192.32	-1.01344	0.0959458	-10.5626	4.44021e-26	4.09456e-23	1601
ENSMUSG00000053931	Cnn3	protein_coding	2189.84	0.138229	0.0911602	1.51633	0.129437	0.482673	1602
ENSMUSG00000040356	Skiv2l	protein_coding	2189.13	0.0201385	0.0827809	0.243274	0.807793	0.955716	1603
ENSMUSG00000033880	Lgals3bp	protein_coding	2186.17	0.159571	0.117707	1.35567	0.175205	0.558161	1604
ENSMUSG00000037857	Nufip2	protein_coding	2184.4	-0.0371346	0.0837522	-0.443386	0.657486	0.911451	1605
ENSMUSG00000027618	Nfs1	protein_coding	2183.3	-0.136432	0.0869201	-1.56963	0.116501	0.457758	1606
ENSMUSG00000009894	Snap47	protein_coding	2183.22	0.0876041	0.099679	0.878862	0.379476	0.771594	1607
ENSMUSG00000039450	Dcxr	protein_coding	2182.52	-0.329128	0.0863312	-3.81238	0.000137634	0.00360252	1608
ENSMUSG00000024687	Osbp	protein_coding	2181.63	-0.119372	0.126152	-0.946256	0.344018	0.747087	1609
ENSMUSG00000036990	Otud4	protein_coding	2173.54	-0.232881	0.102618	-2.2694	0.0232438	0.187515	1610
ENSMUSG00000021211	Akr1c12	protein_coding	2172.87	-0.321145	0.0846588	-3.7934	0.000148596	0.00383915	1611
ENSMUSG00000055670	Zzef1	protein_coding	2166.66	-0.0241796	0.121901	-0.198355	0.842767	0.963234	1612
ENSMUSG00000042284	Itga1	protein_coding	2166.45	-0.0239544	0.083967	-0.285284	0.775426	0.94712	1613
ENSMUSG00000025487	Psmd13	protein_coding	2164.08	-0.01955	0.109622	-0.17834	0.858456	0.968132	1614
ENSMUSG00000027823	Gmps	protein_coding	2163.12	-0.0131816	0.101207	-0.130244	0.896373	0.97562	1615
ENSMUSG00000020265	Sumo3	protein_coding	2159.9	-0.145499	0.108274	-1.34381	0.179011	0.564584	1616
ENSMUSG00000028656	Cap1	protein_coding	2156.79	0.0330135	0.0895541	0.368643	0.712394	0.928785	1617
ENSMUSG00000016528	Mapkapk2	protein_coding	2155.92	-0.0071187	0.0857293	-0.083037	0.933822	0.985359	1618
ENSMUSG00000033793	Atp6v1h	protein_coding	2154.05	-0.0847393	0.108143	-0.783586	0.433283	0.804885	1619
ENSMUSG00000040855	Reps2	protein_coding	2151.64	-0.201763	0.103029	-1.95831	0.0501934	0.298768	1620
ENSMUSG00000020592	Sdc1	protein_coding	2151.29	0.629724	0.0862675	7.29967	2.8848e-13	5.32046e-11	1621
ENSMUSG00000038522	Mfsd4b1	protein_coding	2150.2	-0.331182	0.0863963	-3.83329	0.000126441	0.00336091	1622
ENSMUSG00000041471	Shld2	protein_coding	2146.92	0.274	0.203637	1.34553	0.178453	0.563886	1623
ENSMUSG00000041426	Hibch	protein_coding	2146.61	-0.0854864	0.0908801	-0.94065	0.346884	0.749135	1624
ENSMUSG00000042350	Arel1	protein_coding	2146.61	-0.254118	0.0916349	-2.77315	0.0055516	0.0701292	1625
ENSMUSG00000038217	Tlcd2	protein_coding	2142.96	0.0505524	0.166514	0.303592	0.761438	0.944061	1626
ENSMUSG00000020946	Gosr2	protein_coding	2141.79	0.114645	0.0887548	1.2917	0.196461	0.591409	1627
ENSMUSG00000054808	Actn4	protein_coding	2140.24	-0.0789807	0.153759	-0.513667	0.607485	0.893149	1628
ENSMUSG00000021518	Ptdss1	protein_coding	2137.31	-0.0243865	0.11729	-0.207915	0.835295	0.961385	1629
ENSMUSG00000032777	Gtf3c1	protein_coding	2136.82	0.0443065	0.087197	0.50812	0.611369	0.894346	1630
ENSMUSG00000036885	Arhgef26	protein_coding	2135.17	-0.700035	0.181719	-3.8523	0.000117013	0.00314518	1631
ENSMUSG00000038774	Ascc3	protein_coding	2135.07	0.00606019	0.0949557	0.0638213	0.949113	0.988614	1632
ENSMUSG00000009376	Met	protein_coding	2134.68	-0.156493	0.146514	-1.06811	0.285471	0.689464	1633
ENSMUSG00000043998	Mgat2	protein_coding	2132.94	-0.0371638	0.137912	-0.269474	0.787565	0.950951	1634
ENSMUSG00000024290	Rock1	protein_coding	2132.87	-0.125834	0.0992009	-1.26848	0.204628	0.600102	1635
ENSMUSG00000025504	Eps8l2	protein_coding	2131.89	-0.567156	0.149086	-3.80422	0.000142253	0.0036992	1636
ENSMUSG00000002455	Prpf6	protein_coding	2131.86	-0.268341	0.124475	-2.15578	0.0311011	0.224459	1637
ENSMUSG00000022200	Golph3	protein_coding	2130.5	-0.171215	0.0899998	-1.9024	0.0571194	0.325605	1638
ENSMUSG00000068328	Aup1	protein_coding	2130.35	-0.0749614	0.0799143	-0.938022	0.348233	0.751076	1639
ENSMUSG00000038056	Kmt2c	protein_coding	2128.52	-0.146113	0.143612	-1.01741	0.308958	0.713235	1640
ENSMUSG00000025234	Arih1	protein_coding	2126.41	-0.0675487	0.0918216	-0.735652	0.461943	0.82184	1641
ENSMUSG00000036499	Eea1	protein_coding	2124.99	-0.211211	0.0948031	-2.22789	0.0258878	0.200869	1642
ENSMUSG00000031349	Nsdhl	protein_coding	2124.77	0.100676	0.115037	0.875162	0.381486	0.771883	1643
ENSMUSG00000022809	Nr1i2	protein_coding	2124.12	0.0685484	0.0971329	0.705718	0.480364	0.833894	1644
ENSMUSG00000027782	Kpna4	protein_coding	2119.9	-0.0354877	0.0898442	-0.394992	0.692849	0.922035	1645
ENSMUSG00000031708	Tecr	protein_coding	2118.82	0.174712	0.102257	1.70856	0.0875326	0.399901	1646
ENSMUSG00000000631	Myo18a	protein_coding	2116.41	-0.00892956	0.117757	-0.0758302	0.939554	0.986199	1647
ENSMUSG00000028015	Ctso	protein_coding	2116.37	-0.139363	0.0882089	-1.57992	0.114124	0.453472	1648
ENSMUSG00000032570	Atp2c1	protein_coding	2115.54	-0.118802	0.0992984	-1.19641	0.231536	0.63126	1649
ENSMUSG00000030298	Sec13	protein_coding	2115.13	0.210244	0.101998	2.06126	0.039278	0.256323	1650
ENSMUSG00000029775	Klhdc10	protein_coding	2113.27	0.0916235	0.0928916	0.986349	0.323962	0.729188	1651
ENSMUSG00000070730	Rmdn3	protein_coding	2112.89	0.158429	0.0989235	1.60153	0.10926	0.445128	1652
ENSMUSG00000038388	Pals2	protein_coding	2111.16	-0.060523	0.0992169	-0.610007	0.541857	0.867197	1653
ENSMUSG00000033228	Scaf11	protein_coding	2110.09	-0.0157362	0.0872862	-0.180282	0.856931	0.96768	1654
ENSMUSG00000035561	Aldh1b1	protein_coding	2106.04	1.08128	0.549171	1.96894	0.0489605	0.294576	1655
ENSMUSG00000001247	Lsr	protein_coding	2105.75	0.236349	0.0906596	2.60699	0.00913428	0.0993174	1656
ENSMUSG00000006304	Arpc2	protein_coding	2105.72	-0.0858673	0.0944383	-0.909242	0.363223	0.759671	1657
ENSMUSG00000030339	Ltbr	protein_coding	2104.82	0.252746	0.0989946	2.55313	0.0106759	0.111193	1658
ENSMUSG00000017057	Il13ra1	protein_coding	2104.24	0.245471	0.114787	2.13849	0.0324766	0.229576	1659
ENSMUSG00000069516	Lyz2	protein_coding	2103.55	-0.36492	0.148064	-2.4646	0.0137165	0.132714	1660
ENSMUSG00000020182	Ddc	protein_coding	2102.7	-0.188733	0.186118	-1.01405	0.310559	0.714803	1661
ENSMUSG00000021290	Atp5mpl	protein_coding	2102.12	-0.022754	0.0928132	-0.245159	0.806333	0.955642	1662
ENSMUSG00000012422	Tmem167	protein_coding	2099.9	0.119872	0.104176	1.15067	0.249868	0.654218	1663
ENSMUSG00000054889	Dsp	protein_coding	2099.46	-0.0242233	0.173774	-0.139395	0.889138	0.973668	1664
ENSMUSG00000030224	Strap	protein_coding	2096.74	-0.055943	0.0853959	-0.655101	0.512402	0.852574	1665
ENSMUSG00000018583	G3bp1	protein_coding	2096.32	0.197436	0.108005	1.82803	0.0675457	0.352367	1666
ENSMUSG00000014748	Tex261	protein_coding	2096.24	0.0500658	0.0880853	0.568379	0.569778	0.879304	1667
ENSMUSG00000022890	Atp5j	protein_coding	2093.55	-0.0481405	0.0935852	-0.514403	0.606971	0.893149	1668
ENSMUSG00000063316	Rpl27	protein_coding	2092.32	-0.0865457	0.108675	-0.796371	0.425816	0.800613	1669
ENSMUSG00000065954	Tacc1	protein_coding	2091.18	-0.159618	0.13605	-1.17323	0.240705	0.643602	1670
ENSMUSG00000063077	Kif1b	protein_coding	2090.34	-0.226342	0.138416	-1.63522	0.102002	0.430411	1671
ENSMUSG00000029472	Anapc5	protein_coding	2086.39	-0.0949872	0.0890169	-1.06707	0.285941	0.689934	1672
ENSMUSG00000026914	Psmd14	protein_coding	2085.41	0.0637728	0.116261	0.54853	0.583328	0.885173	1673
ENSMUSG00000027770	Dhx36	protein_coding	2085.16	-0.0374493	0.101443	-0.369165	0.712005	0.928615	1674
ENSMUSG00000078584	AU022252	protein_coding	2078.57	-0.0709978	0.0895047	-0.79323	0.427644	0.801787	1675
ENSMUSG00000056216	Cebpg	protein_coding	2077.89	0.13062	0.134427	0.971681	0.331209	0.736693	1676
ENSMUSG00000029655	N4bp2l2	protein_coding	2077.16	0.0708045	0.0908424	0.779422	0.435731	0.806529	1677
ENSMUSG00000029759	Pon3	protein_coding	2073.76	-0.28457	0.0947365	-3.0038	0.00266627	0.040256	1678
ENSMUSG00000005089	Slc1a2	protein_coding	2072.12	0.164914	0.103307	1.59634	0.110413	0.446871	1679
ENSMUSG00000061136	Prpf40a	protein_coding	2070.66	-0.0318991	0.104728	-0.30459	0.760679	0.943773	1680
ENSMUSG00000053119	Chmp3	protein_coding	2070.13	-0.0923372	0.103264	-0.894187	0.371222	0.765126	1681
ENSMUSG00000029202	Pds5a	protein_coding	2069.55	-0.0687127	0.0867828	-0.791778	0.42849	0.802231	1682
ENSMUSG00000027940	Tpm3	protein_coding	2067.08	0.0797114	0.0878499	0.90736	0.364217	0.759873	1683
ENSMUSG00000005268	Prlr	protein_coding	2066.18	-0.271335	0.156934	-1.72898	0.0838132	0.389288	1684
ENSMUSG00000026819	Slc25a25	protein_coding	2065.8	-0.149774	0.165267	-0.906257	0.3648	0.760444	1685
ENSMUSG00000029020	Mfn2	protein_coding	2063.82	0.0820233	0.131001	0.626128	0.531231	0.860928	1686
ENSMUSG00000043535	Setx	protein_coding	2061.3	-0.124404	0.114923	-1.0825	0.279032	0.683357	1687
ENSMUSG00000078597	Cyp4a12b	protein_coding	2060.58	-0.630664	0.196677	-3.2066	0.00134313	0.0230679	1688
ENSMUSG00000009090	Ap1b1	protein_coding	2060.52	0.100249	0.0904818	1.10795	0.267884	0.672403	1689
ENSMUSG00000052712	BC004004	protein_coding	2058.11	-0.0912547	0.100179	-0.910912	0.362342	0.759439	1690
ENSMUSG00000022500	Litaf	protein_coding	2057.6	0.224593	0.0932957	2.40733	0.0160697	0.146274	1691
ENSMUSG00000045973	Slc25a51	protein_coding	2055.74	0.284074	0.151722	1.87233	0.0611616	0.336895	1692
ENSMUSG00000036813	Entpd8	protein_coding	2052.03	0.0405133	0.0982977	0.412149	0.680231	0.918475	1693
ENSMUSG00000024104	Washc2	protein_coding	2051.44	-0.000405909	0.0881986	-0.00460222	0.996328	0.998577	1694
ENSMUSG00000022201	Zfr	protein_coding	2050.6	0.12415	0.0982848	1.26316	0.20653	0.602111	1695
ENSMUSG00000032607	Amt	protein_coding	2050.26	-0.110032	0.0895976	-1.22807	0.219421	0.618145	1696
ENSMUSG00000021576	Pdcd6	protein_coding	2049.5	-0.0554915	0.092867	-0.597538	0.550149	0.870242	1697
ENSMUSG00000000743	Chmp1a	protein_coding	2049.06	-0.00897224	0.0871748	-0.102922	0.918025	0.982355	1698
ENSMUSG00000013662	Atad1	protein_coding	2048.84	-0.155047	0.0861943	-1.79881	0.0720495	0.361847	1699
ENSMUSG00000063888	Rpl7l1	protein_coding	2048.65	0.129366	0.135012	0.95818	0.337972	0.741645	1700
ENSMUSG00000055538	Zcchc24	protein_coding	2046.51	0.215852	0.0973054	2.21829	0.0265349	0.203567	1701
ENSMUSG00000032423	Syncrip	protein_coding	2041.31	0.049366	0.0939426	0.525491	0.599242	0.891722	1702
ENSMUSG00000021413	Prpf4b	protein_coding	2040.01	-0.0651813	0.12874	-0.506303	0.612644	0.894346	1703
ENSMUSG00000001774	Chordc1	protein_coding	2039	0.203099	0.163455	1.24254	0.214038	0.611946	1704
ENSMUSG00000024304	Cdh2	protein_coding	2038.62	0.0221964	0.0973849	0.227925	0.819705	0.958694	1705
ENSMUSG00000027222	Pex16	protein_coding	2035.54	0.0873195	0.0990605	0.881476	0.37806	0.770387	1706
ENSMUSG00000031502	Col4a1	protein_coding	2033.95	0.0438575	0.111496	0.393354	0.694058	0.92242	1707
ENSMUSG00000026003	Acadl	protein_coding	2033.78	-0.24753	0.172454	-1.43534	0.15119	0.520525	1708
ENSMUSG00000024335	Brd2	protein_coding	2030.25	-0.275217	0.12473	-2.2065	0.0273492	0.207115	1709
ENSMUSG00000038745	Nlrp6	protein_coding	2029.36	-0.073132	0.120384	-0.60749	0.543526	0.867997	1710
ENSMUSG00000015247	Nipsnap3b	protein_coding	2029.27	0.121471	0.103016	1.17914	0.238343	0.64042	1711
ENSMUSG00000023977	Ubr2	protein_coding	2028.96	0.118636	0.130638	0.908131	0.363809	0.759683	1712
ENSMUSG00000048758	Rpl29	protein_coding	2028.8	-0.213092	0.0855379	-2.4912	0.0127314	0.12624	1713
ENSMUSG00000039367	Sec24c	protein_coding	2027.87	0.169909	0.11086	1.53265	0.125362	0.474529	1714
ENSMUSG00000026678	Rgs5	protein_coding	2024.23	0.296394	0.147091	2.01504	0.0439002	0.273804	1715
ENSMUSG00000054455	Vapb	protein_coding	2024.1	0.036316	0.0855052	0.424722	0.671039	0.916308	1716
ENSMUSG00000019947	Arid5b	protein_coding	2023.87	-0.223415	0.231827	-0.963716	0.335188	0.739126	1717
ENSMUSG00000009378	Slc16a12	protein_coding	2023.49	0.17176	0.155988	1.10111	0.270849	0.675321	1718
ENSMUSG00000074746	Pdzd8	protein_coding	2023.06	-0.06885	0.0912779	-0.75429	0.450675	0.815132	1719
ENSMUSG00000045210	Vcpip1	protein_coding	2022.33	-0.185348	0.134783	-1.37516	0.169081	0.549319	1720
ENSMUSG00000016554	Eif3d	protein_coding	2020.59	0.0103908	0.105791	0.0982197	0.921758	0.983158	1721
ENSMUSG00000039063	Echdc3	protein_coding	2019.03	-0.043376	0.109424	-0.396402	0.691808	0.921177	1722
ENSMUSG00000048486	Fitm2	protein_coding	2018.86	0.259365	0.107028	2.42334	0.0153787	0.142473	1723
ENSMUSG00000003037	Rab8a	protein_coding	2018.7	0.16591	0.0940088	1.76483	0.0775918	0.374917	1724
ENSMUSG00000040127	Sdr9c7	protein_coding	2017.93	-0.156222	0.192751	-0.810488	0.41766	0.795678	1725
ENSMUSG00000003731	Kpna6	protein_coding	2016.48	0.153264	0.0944261	1.62311	0.104565	0.436464	1726
ENSMUSG00000026227	2810459M11Rik	protein_coding	2015.13	0.114716	0.110715	1.03614	0.300137	0.703704	1727
ENSMUSG00000035027	Map2k2	protein_coding	2014.9	-0.000262866	0.0861411	-0.00305157	0.997565	0.999103	1728
ENSMUSG00000058258	Idi1	protein_coding	2014.86	0.345514	0.115748	2.98507	0.00283516	0.0421164	1729
ENSMUSG00000037278	Tmem97	protein_coding	2011.43	0.27129	0.0964792	2.8119	0.00492504	0.0640361	1730
ENSMUSG00000078622	Ccdc47	protein_coding	2008.8	-0.12129	0.107837	-1.12476	0.260691	0.664787	1731
ENSMUSG00000022371	Col14a1	protein_coding	2006.6	0.170329	0.145031	1.17443	0.240223	0.643099	1732
ENSMUSG00000006315	Tmem147	protein_coding	2005.68	0.21204	0.0894562	2.37032	0.0177727	0.155973	1733
ENSMUSG00000035840	Lysmd3	protein_coding	2001.6	-0.435959	0.156354	-2.78828	0.00529882	0.0679069	1734
ENSMUSG00000039501	Znfx1	protein_coding	1999.68	0.358585	0.137572	2.60653	0.00914635	0.0993174	1735
ENSMUSG00000022564	Grina	protein_coding	1998.46	-0.149222	0.103359	-1.44373	0.148816	0.516504	1736
ENSMUSG00000049760	Micos13	protein_coding	1997.7	-0.0765284	0.105202	-0.727443	0.466954	0.825362	1737
ENSMUSG00000037822	Smim14	protein_coding	1997.37	-0.00270943	0.0844397	-0.0320872	0.974403	0.994574	1738
ENSMUSG00000050730	Arhgap42	protein_coding	1995.48	-0.131639	0.117413	-1.12117	0.262218	0.666397	1739
ENSMUSG00000020706	Ftsj3	protein_coding	1994.72	0.143334	0.16838	0.851249	0.394631	0.780787	1740
ENSMUSG00000027879	Sec22b	protein_coding	1993.92	0.00946184	0.0901157	0.104997	0.916379	0.982221	1741
ENSMUSG00000025228	Actr1a	protein_coding	1993.91	0.0994702	0.0978975	1.01606	0.309599	0.713744	1742
ENSMUSG00000039062	Anpep	protein_coding	1993.14	0.0830757	0.142702	0.582163	0.560457	0.875705	1743
ENSMUSG00000044627	Swi5	protein_coding	1990.72	-0.00284862	0.0953924	-0.0298622	0.976177	0.995125	1744
ENSMUSG00000020283	Pex13	protein_coding	1990.15	0.0465775	0.0848251	0.5491	0.582937	0.885173	1745
ENSMUSG00000039000	Ube3c	protein_coding	1984.98	-0.0133327	0.0889192	-0.149942	0.88081	0.971885	1746
ENSMUSG00000024561	Mbd1	protein_coding	1984.73	-0.645962	0.419969	-1.53812	0.12402	0.472133	1747
ENSMUSG00000021646	Mccc2	protein_coding	1984.34	-0.153801	0.0827207	-1.85928	0.0629876	0.341745	1748
ENSMUSG00000015961	Adss	protein_coding	1981.59	0.164369	0.0831163	1.97758	0.0479763	0.291665	1749
ENSMUSG00000027952	Pmvk	protein_coding	1980.62	0.125951	0.137032	0.919134	0.358026	0.756435	1750
ENSMUSG00000028419	Chmp5	protein_coding	1978.45	-0.113073	0.096528	-1.1714	0.241437	0.644621	1751
ENSMUSG00000020010	Vnn3	protein_coding	1976.47	-0.176826	0.0997281	-1.77308	0.0762157	0.371714	1752
ENSMUSG00000022404	Slc25a17	protein_coding	1973.09	-0.0992793	0.114345	-0.86824	0.385263	0.775765	1753
ENSMUSG00000001783	Rtcb	protein_coding	1971.05	-0.0175103	0.0899693	-0.194625	0.845686	0.964338	1754
ENSMUSG00000000168	Dlat	protein_coding	1969.97	0.039586	0.0984091	0.402259	0.687493	0.919851	1755
ENSMUSG00000021486	Prelid1	protein_coding	1967.97	0.0190721	0.0973726	0.195867	0.844714	0.963872	1756
ENSMUSG00000038633	Degs1	protein_coding	1965.95	-0.0542547	0.117569	-0.46147	0.644462	0.906678	1757
ENSMUSG00000045767	B230219D22Rik	protein_coding	1965.18	-0.0907753	0.0858119	-1.05784	0.290129	0.694218	1758
ENSMUSG00000020128	Vps54	protein_coding	1965.11	-0.163926	0.0913553	-1.79438	0.0727522	0.363397	1759
ENSMUSG00000031196	F8	protein_coding	1964.87	-0.153313	0.0913267	-1.67873	0.0932047	0.411846	1760
ENSMUSG00000037058	Paip2	protein_coding	1958.49	-0.119937	0.0985268	-1.2173	0.223489	0.622458	1761
ENSMUSG00000008763	Man1a2	protein_coding	1956.85	-0.116661	0.0838113	-1.39195	0.163937	0.5411	1762
ENSMUSG00000035992	Fnip1	protein_coding	1956.58	-0.327864	0.100273	-3.26972	0.00107654	0.0193486	1763
ENSMUSG00000040466	Blvrb	protein_coding	1955.66	-0.483321	0.100528	-4.80784	1.52566e-06	7.5577e-05	1764
ENSMUSG00000063904	Dpp3	protein_coding	1954.6	-0.0578776	0.0845529	-0.684514	0.493651	0.840157	1765
ENSMUSG00000043252	Tmem64	protein_coding	1953.51	-0.0376125	0.0923446	-0.407306	0.683783	0.919594	1766
ENSMUSG00000041133	Smc1a	protein_coding	1953.1	-0.219303	0.0805003	-2.72425	0.00644487	0.0775713	1767
ENSMUSG00000032594	Ip6k1	protein_coding	1952.42	-0.0208668	0.0876085	-0.238182	0.81174	0.95722	1768
ENSMUSG00000019960	Dusp6	protein_coding	1951.82	-0.618256	0.418751	-1.47643	0.139829	0.501296	1769
ENSMUSG00000024091	Vapa	protein_coding	1951.48	-0.0621999	0.0861501	-0.721995	0.470298	0.827282	1770
ENSMUSG00000027665	Pik3ca	protein_coding	1950.77	-0.279192	0.116093	-2.40489	0.0161772	0.146918	1771
ENSMUSG00000022437	Samm50	protein_coding	1949.59	0.131034	0.08324	1.57417	0.115449	0.455412	1772
ENSMUSG00000020432	Tcn2	protein_coding	1947.91	-0.109912	0.103375	-1.06323	0.287676	0.692472	1773
ENSMUSG00000020612	Prkar1a	protein_coding	1946.98	-0.120975	0.141371	-0.855722	0.392151	0.779263	1774
ENSMUSG00000008226	Scrn3	protein_coding	1946.02	0.133757	0.088862	1.50522	0.132268	0.486388	1775
ENSMUSG00000041567	Serpina12	protein_coding	1943.84	0.262714	0.485776	0.540812	0.588637	0.887014	1776
ENSMUSG00000067288	Rps28	protein_coding	1943.46	-0.22563	0.111303	-2.02716	0.0426459	0.269965	1777
ENSMUSG00000044254	Pcsk9	protein_coding	1942.05	0.764443	0.161346	4.73792	2.15925e-06	0.000102313	1778
ENSMUSG00000059890	Ube4a	protein_coding	1941.68	-0.0464808	0.136399	-0.340772	0.733275	0.93451	1779
ENSMUSG00000026457	Adipor1	protein_coding	1940.83	-0.113342	0.0913217	-1.24113	0.214558	0.61241	1780
ENSMUSG00000034858	Fam214a	protein_coding	1940.49	0.705476	0.121535	5.80472	6.44743e-09	5.52084e-07	1781
ENSMUSG00000040354	Mars1	protein_coding	1935.42	-0.0414924	0.114654	-0.361893	0.717432	0.931095	1782
ENSMUSG00000028080	Lrba	protein_coding	1935.28	0.0893323	0.145728	0.613006	0.539872	0.866204	1783
ENSMUSG00000027546	Atp9a	protein_coding	1934.82	0.0504492	0.100563	0.501669	0.6159	0.895943	1784
ENSMUSG00000041625	Ggact	protein_coding	1934	0.0356683	0.0925041	0.385586	0.699803	0.925658	1785
ENSMUSG00000036078	Sigmar1	protein_coding	1933.26	0.0613359	0.127016	0.482901	0.629166	0.899945	1786
ENSMUSG00000021264	Yy1	protein_coding	1932.28	-0.23875	0.0951544	-2.50908	0.0121047	0.12281	1787
ENSMUSG00000047888	Tnrc6b	protein_coding	1930.72	-0.309156	0.167452	-1.84624	0.0648576	0.345715	1788
ENSMUSG00000068749	Psma5	protein_coding	1930.63	-0.0846662	0.0990041	-0.855178	0.392452	0.779263	1789
ENSMUSG00000046879	Irgm1	protein_coding	1928.89	0.0474729	0.139569	0.340139	0.733752	0.93451	1790
ENSMUSG00000019579	Mydgf	protein_coding	1928.58	0.00225485	0.115179	0.019577	0.984381	0.996547	1791
ENSMUSG00000026621	Mtarc1	protein_coding	1928.17	0.0495327	0.0907051	0.546085	0.585008	0.885825	1792
ENSMUSG00000026880	Stom	protein_coding	1926.95	0.0535809	0.0939654	0.57022	0.568529	0.878969	1793
ENSMUSG00000038965	Ube2l3	protein_coding	1925.38	0.0683103	0.0887791	0.769441	0.441632	0.81126	1794
ENSMUSG00000070985	Acnat1	protein_coding	1924.59	0.015853	0.136413	0.116213	0.907484	0.979656	1795
ENSMUSG00000054757	Akr1c20	protein_coding	1924.56	-0.0649121	0.139337	-0.465864	0.641313	0.905214	1796
ENSMUSG00000034160	Ogt	protein_coding	1922.6	0.153414	0.0941656	1.62919	0.103272	0.434089	1797
ENSMUSG00000016921	Srsf6	protein_coding	1920.5	0.266927	0.145181	1.83858	0.0659771	0.348583	1798
ENSMUSG00000030498	Gas2	protein_coding	1918.15	0.649884	0.18372	3.53736	0.000404149	0.00852982	1799
ENSMUSG00000028599	Tnfrsf1b	protein_coding	1917.99	0.180164	0.162237	1.1105	0.266784	0.671469	1800
ENSMUSG00000025155	Dus1l	protein_coding	1914.52	-0.163235	0.111769	-1.46047	0.14416	0.507845	1801
ENSMUSG00000021814	Anxa7	protein_coding	1913.31	-0.0552476	0.111261	-0.496558	0.619501	0.897648	1802
ENSMUSG00000068739	Sars	protein_coding	1908.94	-0.0578738	0.126018	-0.459249	0.646055	0.907004	1803
ENSMUSG00000020849	Ywhae	protein_coding	1908.56	-0.091564	0.158927	-0.57614	0.564521	0.87767	1804
ENSMUSG00000024130	Abca3	protein_coding	1908.14	0.0964555	0.20071	0.480572	0.630821	0.901022	1805
ENSMUSG00000021764	Ndufs4	protein_coding	1906.93	-0.0241208	0.0916921	-0.263063	0.792502	0.951454	1806
ENSMUSG00000031353	Rbbp7	protein_coding	1906.37	-0.0524296	0.0881549	-0.594744	0.552015	0.871304	1807
ENSMUSG00000040565	Btaf1	protein_coding	1906.28	0.00417447	0.123192	0.0338859	0.972968	0.993945	1808
ENSMUSG00000024019	Cmtr1	protein_coding	1902.16	-0.0892386	0.100665	-0.886487	0.375355	0.768533	1809
ENSMUSG00000020716	Nf1	protein_coding	1901.11	-0.214461	0.159244	-1.34674	0.178063	0.563373	1810
ENSMUSG00000028673	Fuca1	protein_coding	1898.04	-0.0217326	0.0868379	-0.250266	0.802382	0.954505	1811
ENSMUSG00000040225	Prrc2c	protein_coding	1895.6	0.00911586	0.144262	0.0631895	0.949616	0.988614	1812
ENSMUSG00000031889	Phaf1	protein_coding	1895.48	-0.811612	0.139155	-5.83243	5.46268e-09	4.71127e-07	1813
ENSMUSG00000000876	Pxmp4	protein_coding	1894.24	-0.473653	0.11499	-4.1191	3.8036e-05	0.00119365	1814
ENSMUSG00000055912	Tmem150a	protein_coding	1893.86	0.0955602	0.0940222	1.01636	0.309459	0.713744	1815
ENSMUSG00000028822	Tmem50a	protein_coding	1892.48	-0.069712	0.0838883	-0.83101	0.405968	0.787283	1816
ENSMUSG00000037601	Nme1	protein_coding	1891.43	-0.0969563	0.111753	-0.867592	0.385618	0.775765	1817
ENSMUSG00000060591	Ifitm2	protein_coding	1891.12	-0.118579	0.100939	-1.17476	0.240093	0.643099	1818
ENSMUSG00000021629	Slc30a5	protein_coding	1890	-0.0984066	0.11408	-0.862607	0.388354	0.776924	1819
ENSMUSG00000047036	Zfp445	protein_coding	1889.89	-0.383623	0.156021	-2.4588	0.0139404	0.134228	1820
ENSMUSG00000020859	Spag9	protein_coding	1888.91	-0.0668559	0.12143	-0.55057	0.581929	0.885173	1821
ENSMUSG00000018474	Chd3	protein_coding	1884.45	-0.169219	0.140085	-1.20798	0.227057	0.624875	1822
ENSMUSG00000017760	Ctsa	protein_coding	1883.86	-0.199502	0.0888867	-2.24445	0.0248033	0.195116	1823
ENSMUSG00000021807	Rtraf	protein_coding	1883.8	-0.0668385	0.0983671	-0.679481	0.496833	0.842505	1824
ENSMUSG00000021703	Serinc5	protein_coding	1882.17	-0.030945	0.106096	-0.29167	0.770539	0.945667	1825
ENSMUSG00000031715	Smarca5	protein_coding	1881.92	-0.0200327	0.0898058	-0.223066	0.823484	0.959381	1826
ENSMUSG00000004270	Lpcat3	protein_coding	1881.39	-0.189522	0.140882	-1.34525	0.178543	0.563982	1827
ENSMUSG00000020629	Adi1	protein_coding	1880.08	-0.199894	0.142505	-1.40271	0.160703	0.537006	1828
ENSMUSG00000040859	Bsdc1	protein_coding	1878.93	-0.00831482	0.0920792	-0.0903007	0.928048	0.984613	1829
ENSMUSG00000078812	Eif5a	protein_coding	1877.38	0.0264629	0.0860112	0.307668	0.758335	0.943773	1830
ENSMUSG00000038704	Aspdh	protein_coding	1875.81	0.100033	0.0913627	1.0949	0.273559	0.678689	1831
ENSMUSG00000037458	Azin1	protein_coding	1875	0.277453	0.103889	2.67066	0.00757026	0.0869864	1832
ENSMUSG00000040648	Ppip5k2	protein_coding	1874.5	0.113898	0.108253	1.05215	0.292733	0.696424	1833
ENSMUSG00000029657	Hsph1	protein_coding	1873.33	0.0169713	0.212789	0.0797565	0.936431	0.985717	1834
ENSMUSG00000021252	Erg28	protein_coding	1870.77	0.193343	0.121065	1.59702	0.110261	0.446861	1835
ENSMUSG00000020076	Ddx50	protein_coding	1869.49	-0.104216	0.113961	-0.914483	0.360463	0.758406	1836
ENSMUSG00000022141	Nipbl	protein_coding	1864.56	-0.145249	0.17132	-0.84782	0.396538	0.781507	1837
ENSMUSG00000032757	Bet1	protein_coding	1862.38	-0.139925	0.107024	-1.30741	0.191075	0.58404	1838
ENSMUSG00000021687	Scamp1	protein_coding	1861.58	-0.022277	0.15245	-0.146126	0.883822	0.973147	1839
ENSMUSG00000031068	Glrx3	protein_coding	1861.23	0.0228668	0.0868056	0.263425	0.792223	0.951334	1840
ENSMUSG00000028991	Mtor	protein_coding	1861.2	-0.133447	0.162045	-0.823516	0.410214	0.790746	1841
ENSMUSG00000072664	Ugt3a1	protein_coding	1860.14	-0.213451	0.114284	-1.86772	0.0618012	0.338453	1842
ENSMUSG00000057497	Fam136a	protein_coding	1859.81	0.277826	0.122131	2.27481	0.0229173	0.186007	1843
ENSMUSG00000057522	Spop	protein_coding	1859.55	-0.165667	0.154177	-1.07453	0.282587	0.686492	1844
ENSMUSG00000002763	Pex6	protein_coding	1857.48	-0.0368884	0.0896612	-0.411419	0.680765	0.918475	1845
ENSMUSG00000032348	Gsta4	protein_coding	1857.17	-0.851862	0.105121	-8.10361	5.33527e-16	1.42132e-13	1846
ENSMUSG00000028932	Psmc2	protein_coding	1857.11	-0.0442072	0.084001	-0.52627	0.5987	0.891722	1847
ENSMUSG00000032309	Fbxo22	protein_coding	1856.76	0.0300717	0.103059	0.291791	0.770446	0.945667	1848
ENSMUSG00000028470	Hint2	protein_coding	1855.39	-0.244676	0.105995	-2.30837	0.0209786	0.174587	1849
ENSMUSG00000055447	Cd47	protein_coding	1852.15	-0.0850676	0.112936	-0.75324	0.451306	0.81574	1850
ENSMUSG00000041268	Dmxl2	protein_coding	1851.3	-0.185169	0.11788	-1.57083	0.116222	0.456961	1851
ENSMUSG00000006050	Sra1	protein_coding	1851.1	-0.0774911	0.107509	-0.720784	0.471042	0.828106	1852
ENSMUSG00000027180	Fbxo3	protein_coding	1850.07	-0.0647068	0.121239	-0.533714	0.593539	0.889753	1853
ENSMUSG00000024098	Twsg1	protein_coding	1846.96	-0.142646	0.100444	-1.42015	0.155565	0.530557	1854
ENSMUSG00000062397	Zfp706	protein_coding	1846.95	0.0175349	0.116445	0.150585	0.880303	0.971885	1855
ENSMUSG00000020124	Usp15	protein_coding	1845.61	-0.108044	0.0871711	-1.23944	0.215182	0.613606	1856
ENSMUSG00000021585	Cast	protein_coding	1842.18	-0.0686352	0.0832734	-0.824216	0.409817	0.790718	1857
ENSMUSG00000029810	Tmem176b	protein_coding	1841.19	-0.219534	0.105663	-2.07768	0.0377392	0.25037	1858
ENSMUSG00000026614	Slc30a10	protein_coding	1840.58	0.124196	0.202505	0.613299	0.539678	0.866204	1859
ENSMUSG00000033917	Gde1	protein_coding	1840.03	0.258425	0.122966	2.10159	0.0355888	0.242597	1860
ENSMUSG00000004035	Gstm7	protein_coding	1839.78	-0.231319	0.117514	-1.96844	0.0490172	0.294693	1861
ENSMUSG00000003546	Klc4	protein_coding	1839.65	0.0446614	0.101499	0.440017	0.659925	0.912595	1862
ENSMUSG00000046805	Mpeg1	protein_coding	1838.26	0.184009	0.159945	1.15046	0.249956	0.654218	1863
ENSMUSG00000025362	Rps26	protein_coding	1837.83	-0.311416	0.0965028	-3.22702	0.00125088	0.0218913	1864
ENSMUSG00000021928	Ebpl	protein_coding	1836.18	0.0681446	0.10759	0.633371	0.526492	0.857896	1865
ENSMUSG00000060733	Ipmk	protein_coding	1835.82	-0.334282	0.180273	-1.85431	0.0636947	0.34287	1866
ENSMUSG00000027109	Sp3	protein_coding	1835.47	-0.178428	0.0940214	-1.89774	0.0577308	0.326605	1867
ENSMUSG00000021411	Pxdc1	protein_coding	1833.83	0.188381	0.103529	1.8196	0.0688195	0.354274	1868
ENSMUSG00000027610	Gss	protein_coding	1833.63	-0.146856	0.0910961	-1.6121	0.106941	0.441139	1869
ENSMUSG00000033149	Phldb2	protein_coding	1833.34	0.0635067	0.101708	0.624399	0.532365	0.861384	1870
ENSMUSG00000003072	Atp5d	protein_coding	1832.44	-0.140859	0.110044	-1.28003	0.200536	0.596166	1871
ENSMUSG00000045962	Wnk1	protein_coding	1828.82	-0.0308967	0.153788	-0.200904	0.840774	0.963181	1872
ENSMUSG00000026511	Srp9	protein_coding	1828.42	-0.0738615	0.0878415	-0.84085	0.400432	0.783096	1873
ENSMUSG00000034574	Daam1	protein_coding	1824.96	-0.0452849	0.101032	-0.448224	0.653991	0.909424	1874
ENSMUSG00000032261	Sh3bgrl2	protein_coding	1824.68	0.0585784	0.0981202	0.597007	0.550503	0.870242	1875
ENSMUSG00000026944	Abca2	protein_coding	1824.39	-0.230494	0.127704	-1.8049	0.0710901	0.360259	1876
ENSMUSG00000038591	Colec10	protein_coding	1824.34	-0.0708973	0.10206	-0.69466	0.487269	0.835473	1877
ENSMUSG00000025486	Sirt3	protein_coding	1824.1	-0.151144	0.106632	-1.41743	0.156356	0.531209	1878
ENSMUSG00000071014	Ndufb6	protein_coding	1823.46	-0.149429	0.0941327	-1.58743	0.112414	0.450258	1879
ENSMUSG00000049659	Aftph	protein_coding	1823.39	-0.192308	0.0828979	-2.31982	0.0203507	0.170963	1880
ENSMUSG00000022035	Ccdc25	protein_coding	1820.41	0.0123662	0.096928	0.127581	0.89848	0.975898	1881
ENSMUSG00000024241	Sos1	protein_coding	1817.28	-0.196353	0.13399	-1.46543	0.142803	0.505472	1882
ENSMUSG00000003199	Mpnd	protein_coding	1816.25	-0.134298	0.108438	-1.23847	0.215541	0.613907	1883
ENSMUSG00000004936	Map2k1	protein_coding	1815.13	0.133907	0.0971503	1.37835	0.168096	0.547952	1884
ENSMUSG00000002778	Kdelr1	protein_coding	1814.44	0.115795	0.0856671	1.35169	0.176474	0.560416	1885
ENSMUSG00000026189	Pecr	protein_coding	1810.11	-0.150981	0.129365	-1.1671	0.243171	0.646931	1886
ENSMUSG00000008475	Arpc5	protein_coding	1810.05	0.0642963	0.0918397	0.700092	0.48387	0.833988	1887
ENSMUSG00000027433	Xrn2	protein_coding	1809.64	-0.0523493	0.0819056	-0.639142	0.52273	0.857293	1888
ENSMUSG00000025825	Iscu	protein_coding	1809.64	-0.12495	0.0974709	-1.28192	0.19987	0.59602	1889
ENSMUSG00000041763	Tpp2	protein_coding	1808.98	-0.174955	0.108831	-1.60759	0.107926	0.442482	1890
ENSMUSG00000025579	Gaa	protein_coding	1808.88	-0.0853387	0.09654	-0.883972	0.376711	0.768814	1891
ENSMUSG00000044791	Setd2	protein_coding	1808.64	-0.117647	0.107542	-1.09396	0.273972	0.678912	1892
ENSMUSG00000053646	Plxnb1	protein_coding	1808.38	0.473864	0.129675	3.65426	0.000257929	0.00601567	1893
ENSMUSG00000020952	Scfd1	protein_coding	1808.16	0.00235294	0.136281	0.0172654	0.986225	0.996547	1894
ENSMUSG00000041355	Ssr2	protein_coding	1807.26	0.0413893	0.0952662	0.43446	0.663955	0.913505	1895
ENSMUSG00000037443	Cep85	protein_coding	1806.98	0.3204	0.11873	2.69855	0.00696422	0.0817699	1896
ENSMUSG00000032051	Fdx1	protein_coding	1805.04	-0.122181	0.113316	-1.07823	0.280929	0.685344	1897
ENSMUSG00000037351	Actr1b	protein_coding	1804.75	0.0165456	0.0858449	0.192738	0.847164	0.965	1898
ENSMUSG00000094483	Purb	protein_coding	1804.73	-0.108252	0.0946417	-1.14381	0.252703	0.656642	1899
ENSMUSG00000007833	Aldh16a1	protein_coding	1803.98	0.16217	0.0856651	1.89307	0.0583489	0.328728	1900
ENSMUSG00000020198	Ap3d1	protein_coding	1803.78	0.18065	0.102828	1.75682	0.0789492	0.377671	1901
ENSMUSG00000020326	Ccng1	protein_coding	1802.35	0.00625766	0.102915	0.0608044	0.951515	0.988614	1902
ENSMUSG00000025743	Sdc3	protein_coding	1801.32	0.130456	0.134427	0.970456	0.331819	0.737389	1903
ENSMUSG00000048874	Phf3	protein_coding	1800.77	-0.259326	0.11437	-2.26744	0.0233631	0.188098	1904
ENSMUSG00000078515	Ddi2	protein_coding	1800.69	0.0149939	0.0894187	0.167682	0.866833	0.970162	1905
ENSMUSG00000033004	Mycbp2	protein_coding	1799.82	0.107144	0.135134	0.792876	0.42785	0.801787	1906
ENSMUSG00000038160	Atg5	protein_coding	1799.36	-0.0334493	0.0869071	-0.384886	0.700322	0.925846	1907
ENSMUSG00000021998	Lcp1	protein_coding	1798.52	-0.106287	0.120879	-0.879283	0.379248	0.771365	1908
ENSMUSG00000020720	Psmd12	protein_coding	1797.55	-0.0648497	0.0896052	-0.723727	0.469234	0.826988	1909
ENSMUSG00000028573	Fggy	protein_coding	1797.22	0.0301445	0.0831266	0.362634	0.716878	0.931095	1910
ENSMUSG00000034560	Washc4	protein_coding	1797.15	0.0152642	0.0951152	0.160482	0.872502	0.971172	1911
ENSMUSG00000078675	Mup16	protein_coding	1796.94	-0.878718	0.627963	-1.39932	0.161718	0.538074	1912
ENSMUSG00000028630	Dyrk2	protein_coding	1796.49	-0.426854	0.101449	-4.20757	2.58131e-05	0.00087662	1913
ENSMUSG00000035936	Aldh5a1	protein_coding	1795.68	-0.124941	0.109859	-1.13728	0.255421	0.658927	1914
ENSMUSG00000035828	Pim3	protein_coding	1795.56	-0.335523	0.354739	-0.945831	0.344235	0.747096	1915
ENSMUSG00000050931	Sgms2	protein_coding	1795.29	-0.582205	0.172522	-3.37466	0.000739056	0.0141984	1916
ENSMUSG00000021476	Habp4	protein_coding	1792.58	0.175905	0.090338	1.94718	0.0515129	0.303756	1917
ENSMUSG00000025239	Limd1	protein_coding	1792.21	0.0285711	0.0900526	0.317271	0.751038	0.941601	1918
ENSMUSG00000052299	Ltn1	protein_coding	1792.14	-0.227556	0.117776	-1.9321	0.0533471	0.311053	1919
ENSMUSG00000046756	Mrps7	protein_coding	1791.5	0.0801953	0.0948095	0.845857	0.397632	0.78154	1920
ENSMUSG00000033400	Agl	protein_coding	1790.39	0.245379	0.151426	1.62045	0.105136	0.437329	1921
ENSMUSG00000022565	Plec	protein_coding	1789.99	0.155604	0.14331	1.08579	0.277572	0.681592	1922
ENSMUSG00000025224	Gbf1	protein_coding	1787.29	0.0477614	0.150801	0.316718	0.751458	0.941601	1923
ENSMUSG00000034075	Zdhhc5	protein_coding	1783.58	0.0662756	0.0945948	0.700626	0.483536	0.833988	1924
ENSMUSG00000031555	Adam9	protein_coding	1780.91	0.0431246	0.0818684	0.526755	0.598364	0.891722	1925
ENSMUSG00000029465	Arpc3	protein_coding	1779.73	0.0610339	0.103352	0.590546	0.554825	0.873439	1926
ENSMUSG00000006299	Aamp	protein_coding	1778.69	-0.172007	0.0833649	-2.06331	0.0390836	0.255471	1927
ENSMUSG00000034422	Parp14	protein_coding	1777.19	0.0230747	0.0923498	0.249862	0.802694	0.954538	1928
ENSMUSG00000026753	Ppp6c	protein_coding	1775.9	-0.0520444	0.0850665	-0.611808	0.540665	0.866445	1929
ENSMUSG00000032220	Myo1e	protein_coding	1775.31	-0.167439	0.118207	-1.41649	0.156633	0.531329	1930
ENSMUSG00000022383	Ppara	protein_coding	1774.86	0.385351	0.109407	3.52217	0.000428036	0.0089865	1931
ENSMUSG00000014606	Slc25a11	protein_coding	1769.94	0.137918	0.0989593	1.39368	0.163413	0.54081	1932
ENSMUSG00000019731	Slc35e1	protein_coding	1769.82	0.0201176	0.115247	0.174561	0.861425	0.96879	1933
ENSMUSG00000024975	Pdcd4	protein_coding	1768.74	-0.31631	0.189335	-1.67063	0.0947944	0.414743	1934
ENSMUSG00000002741	Ykt6	protein_coding	1768.51	0.0407851	0.104057	0.391947	0.695097	0.9231	1935
ENSMUSG00000096188	Cmtm4	protein_coding	1768.43	-0.0892519	0.0965541	-0.924372	0.355293	0.754175	1936
ENSMUSG00000030695	Aldoa	protein_coding	1767.99	0.203164	0.118352	1.7166	0.0860514	0.39585	1937
ENSMUSG00000031835	Mbtps1	protein_coding	1767.49	-0.197778	0.0879499	-2.24876	0.024528	0.194473	1938
ENSMUSG00000036104	Rab3gap1	protein_coding	1767.05	-0.230325	0.0861235	-2.67435	0.00748732	0.086472	1939
ENSMUSG00000002981	Clptm1	protein_coding	1765.7	-0.0478307	0.0858575	-0.557094	0.577463	0.882971	1940
ENSMUSG00000030225	Dera	protein_coding	1765.44	-0.0758862	0.100597	-0.754357	0.450635	0.815132	1941
ENSMUSG00000075010	AW112010	lncRNA	1765	-0.335137	0.117811	-2.84471	0.00444526	0.0594751	1942
ENSMUSG00000007613	Tgfbr1	protein_coding	1763.7	0.135008	0.111529	1.21051	0.226082	0.624199	1943
ENSMUSG00000072501	Phf20l1	protein_coding	1761.64	-0.0708735	0.109494	-0.647283	0.517449	0.854635	1944
ENSMUSG00000006611	Hfe	protein_coding	1760.81	-0.0452544	0.10021	-0.451597	0.65156	0.90901	1945
ENSMUSG00000026895	Ndufa8	protein_coding	1760.24	0.229903	0.116101	1.98021	0.0476799	0.290441	1946
ENSMUSG00000029090	Adgra3	protein_coding	1759	0.157543	0.102972	1.52996	0.126027	0.475968	1947
ENSMUSG00000019951	Uhrf1bp1l	protein_coding	1758.94	-0.147364	0.123055	-1.19755	0.231092	0.631198	1948
ENSMUSG00000018585	Atox1	protein_coding	1758.89	-0.0230392	0.10087	-0.228404	0.819332	0.958539	1949
ENSMUSG00000027598	Itch	protein_coding	1757.76	-0.0329332	0.0914251	-0.360221	0.718682	0.931095	1950
ENSMUSG00000071655	Ubxn1	protein_coding	1757.38	-0.558989	0.100559	-5.55881	2.71624e-08	2.08733e-06	1951
ENSMUSG00000020064	Herc4	protein_coding	1757.08	-0.390566	0.086855	-4.49676	6.89971e-06	0.000283266	1952
ENSMUSG00000022205	Sub1	protein_coding	1757.06	0.0123795	0.0973453	0.127171	0.898805	0.976074	1953
ENSMUSG00000030662	Ipo5	protein_coding	1756.75	0.11225	0.0904103	1.24156	0.214398	0.612098	1954
ENSMUSG00000039840	Epg5	protein_coding	1756.02	-0.0756333	0.114216	-0.662193	0.507847	0.848521	1955
ENSMUSG00000008976	Gabpa	protein_coding	1755.04	-0.0969164	0.102525	-0.945298	0.344507	0.747096	1956
ENSMUSG00000071528	Atp5md	protein_coding	1754.86	0.0242289	0.087971	0.275419	0.782994	0.949945	1957
ENSMUSG00000041084	Ostc	protein_coding	1754.09	0.123803	0.127808	0.968667	0.332711	0.738483	1958
ENSMUSG00000060012	Kif13b	protein_coding	1752.88	0.143908	0.125654	1.14528	0.252095	0.656593	1959
ENSMUSG00000042541	Sem1	protein_coding	1752.48	-0.0768287	0.0959211	-0.800957	0.423156	0.799621	1960
ENSMUSG00000032560	Dnajc13	protein_coding	1752.07	-0.253125	0.124328	-2.03595	0.0417551	0.266114	1961
ENSMUSG00000049940	Pgrmc2	protein_coding	1751.97	0.25339	0.0953493	2.65749	0.00787246	0.0892014	1962
ENSMUSG00000025139	Tollip	protein_coding	1751.13	0.10721	0.0865795	1.23828	0.215612	0.613907	1963
ENSMUSG00000028053	Ash1l	protein_coding	1750.32	-0.0721589	0.142454	-0.506542	0.612476	0.894346	1964
ENSMUSG00000021242	Npc2	protein_coding	1747.76	-0.0528548	0.102114	-0.517606	0.604733	0.892691	1965
ENSMUSG00000020611	Gna13	protein_coding	1747.3	-0.0298894	0.0956584	-0.312459	0.754691	0.942814	1966
ENSMUSG00000038172	Ttc39b	protein_coding	1747.02	0.120988	0.146674	0.82488	0.40944	0.790396	1967
ENSMUSG00000041483	Zfp281	protein_coding	1746.84	0.012015	0.100153	0.119966	0.90451	0.978151	1968
ENSMUSG00000005951	Shpk	protein_coding	1745.38	0.136097	0.0875811	1.55395	0.120196	0.463786	1969
ENSMUSG00000059734	Ndufs8	protein_coding	1742.51	-0.0260567	0.0851899	-0.305866	0.759706	0.943773	1970
ENSMUSG00000025381	Cnpy2	protein_coding	1742.3	-0.0898444	0.100593	-0.893152	0.371776	0.765255	1971
ENSMUSG00000027439	Gzf1	protein_coding	1742.03	-0.0995486	0.102227	-0.973797	0.330158	0.735978	1972
ENSMUSG00000035150	Eif2s3x	protein_coding	1742.01	-0.0415399	0.095114	-0.436738	0.662302	0.912833	1973
ENSMUSG00000024621	Csf1r	protein_coding	1741.67	0.0817361	0.141031	0.57956	0.562212	0.876778	1974
ENSMUSG00000019179	Mdh2	protein_coding	1741.63	0.00550951	0.140999	0.0390749	0.968831	0.993273	1975
ENSMUSG00000018425	Dhx40	protein_coding	1741.61	-0.145547	0.0860167	-1.69208	0.0906308	0.406661	1976
ENSMUSG00000014355	Anapc1	protein_coding	1740.7	-0.00962012	0.104991	-0.0916284	0.926993	0.984391	1977
ENSMUSG00000028521	Slc35d1	protein_coding	1738.32	0.0366933	0.439542	0.083481	0.933469	0.985333	1978
ENSMUSG00000071172	Srsf3	protein_coding	1736.36	0.281096	0.118937	2.3634	0.0181082	0.158338	1979
ENSMUSG00000005417	Mprip	protein_coding	1735.53	-0.0773411	0.0975868	-0.792537	0.428048	0.801787	1980
ENSMUSG00000002812	Flii	protein_coding	1734.72	-0.182805	0.0963103	-1.89808	0.0576857	0.326504	1981
ENSMUSG00000018326	Ywhab	protein_coding	1734.69	-0.0737074	0.13819	-0.533379	0.593771	0.889766	1982
ENSMUSG00000005566	Trim28	protein_coding	1732	-0.00476617	0.116625	-0.0408676	0.967401	0.992317	1983
ENSMUSG00000036216	Leap2	protein_coding	1730.53	0.775504	0.215636	3.59635	0.000322713	0.00715099	1984
ENSMUSG00000021072	Tmx1	protein_coding	1730.05	-0.0481232	0.0949408	-0.506876	0.612242	0.894346	1985
ENSMUSG00000069049	Eif2s3y	protein_coding	1729.2	-0.121045	0.190674	-0.634823	0.525544	0.857406	1986
ENSMUSG00000025873	Faf2	protein_coding	1727.82	-0.123212	0.0893954	-1.37828	0.168115	0.547952	1987
ENSMUSG00000009079	Ewsr1	protein_coding	1727.59	0.219878	0.101728	2.16144	0.0306611	0.222363	1988
ENSMUSG00000024055	Cyp4f13	protein_coding	1726.76	-0.383066	0.0853582	-4.48774	7.19828e-06	0.000292519	1989
ENSMUSG00000030704	Rab6a	protein_coding	1725.18	0.138142	0.110213	1.25341	0.210057	0.607373	1990
ENSMUSG00000086784	Isoc2a	protein_coding	1725.16	-0.0834846	0.0830357	-1.00541	0.314701	0.718607	1991
ENSMUSG00000030870	Ubfd1	protein_coding	1722.62	-0.061884	0.116174	-0.532684	0.594253	0.890073	1992
ENSMUSG00000046598	Bdh1	protein_coding	1722.61	0.303334	0.109105	2.78019	0.00543272	0.0690641	1993
ENSMUSG00000039768	Dnajc11	protein_coding	1720.4	0.46507	0.102348	4.54403	5.51898e-06	0.000236291	1994
ENSMUSG00000032652	Crebl2	protein_coding	1720.39	-0.0135636	0.0838827	-0.161697	0.871544	0.971172	1995
ENSMUSG00000025437	Usp33	protein_coding	1718.45	-0.081128	0.092075	-0.881109	0.378259	0.770399	1996
ENSMUSG00000024383	Map3k2	protein_coding	1718.39	-0.0293139	0.120296	-0.243681	0.807478	0.955716	1997
ENSMUSG00000045092	S1pr1	protein_coding	1717.74	0.328704	0.172411	1.90652	0.0565833	0.324245	1998
ENSMUSG00000003518	Dusp3	protein_coding	1715.62	0.203502	0.104103	1.95481	0.0506053	0.300444	1999
[truncated: 14,035 more rows]

## Sheet: SHFD_intron_DESeq2_result
gene_id	gene_name	gene_biotype	baseMean	log2FoldChange	lfcSE	stat	pvalue	padj	baseMeanRank
ENSMUSG00000079012	Serpina3m	protein_coding	484089	-0.524332	0.151204	-3.46772	0.000524901	0.0166581	1
ENSMUSG00000028600	Podn	protein_coding	98031.3	-0.209599	0.171484	-1.22226	0.221608	0.535032	2
ENSMUSG00000071178	Serpina1b	protein_coding	73001	-0.358183	0.18472	-1.93907	0.0524934	0.242546	3
ENSMUSG00000029368	Alb	protein_coding	66844.5	-0.583337	0.185401	-3.14636	0.00165317	0.0340141	4
ENSMUSG00000025991	Cps1	protein_coding	40432.2	-0.125492	0.193402	-0.648862	0.516427	0.800692	5
ENSMUSG00000027233	Patl2	protein_coding	36245.9	-0.431622	0.167545	-2.57615	0.0099906	0.0943962	6
ENSMUSG00000032554	Trf	protein_coding	25279.1	-0.34369	0.183728	-1.87065	0.0613938	0.26434	7
ENSMUSG00000020122	Egfr	protein_coding	18847.4	0.017311	0.653795	0.0264776	0.978876	0.996171	8
ENSMUSG00000028556	Dock7	protein_coding	18057.4	-0.392477	0.175895	-2.23131	0.0256605	0.161066	9
ENSMUSG00000041720	Pi4ka	protein_coding	17546	-0.374297	0.172376	-2.1714	0.029901	0.174951	10
ENSMUSG00000039197	Adk	protein_coding	17430	0.0458325	0.248459	0.184467	0.853647	0.954417	11
ENSMUSG00000033308	Dpyd	protein_coding	15845.9	0.360033	0.370035	0.97297	0.330568	0.654077	12
ENSMUSG00000033831	Fgb	protein_coding	14401.1	-0.64719	0.316551	-2.0445	0.0409037	0.211019	13
ENSMUSG00000059908	Mug1	protein_coding	13478	-0.918677	0.133632	-6.87467	6.21329e-12	3.47721e-09	14
ENSMUSG00000005610	Eif4g2	protein_coding	13332.8	-0.598886	0.172429	-3.47323	0.000514227	0.0164551	15
ENSMUSG00000028001	Fga	protein_coding	12639.6	-0.679606	0.252087	-2.69592	0.00701951	0.0790741	16
ENSMUSG00000005681	Apoa2	protein_coding	12507.7	-0.720421	0.155743	-4.62572	3.73307e-06	0.000445155	17
ENSMUSG00000059796	Eif4a1	protein_coding	12400	-0.339745	0.150961	-2.25054	0.0244144	0.156905	18
ENSMUSG00000030359	Pzp	protein_coding	12136	-0.490874	0.201348	-2.43794	0.0147711	0.117289	19
ENSMUSG00000035540	Gc	protein_coding	11535	-0.384618	0.169248	-2.27251	0.0230555	0.152457	20
ENSMUSG00000076441	Ass1	protein_coding	11093.6	0.0271627	0.178064	0.152545	0.878757	0.964138	21
ENSMUSG00000027423	Snx5	protein_coding	10723.5	-0.216634	0.154334	-1.40367	0.160418	0.449692	22
ENSMUSG00000002985	Apoe	protein_coding	10594	-0.636422	0.1701	-3.74145	0.000182963	0.00823097	23
ENSMUSG00000055737	Ghr	protein_coding	9638.68	0.579961	0.299917	1.93374	0.0531452	0.24429	24
ENSMUSG00000064373	Selenop	protein_coding	9622.55	-0.438783	0.148769	-2.94942	0.00318372	0.0521586	25
ENSMUSG00000033860	Fgg	protein_coding	9491.37	-0.724961	0.295765	-2.45114	0.0142406	0.115035	26
ENSMUSG00000024164	C3	protein_coding	9188.91	-0.756419	0.221963	-3.40786	0.000654739	0.0187498	27
ENSMUSG00000072849	Serpina1e	protein_coding	9024.05	-0.714311	0.230939	-3.09308	0.00198094	0.0383338	28
ENSMUSG00000030744	Rps3	protein_coding	8939.31	-0.740134	0.203242	-3.64164	0.000270905	0.0106467	29
ENSMUSG00000020609	Apob	protein_coding	8855.13	-0.378111	0.143374	-2.63724	0.00835827	0.087139	30
ENSMUSG00000061808	Ttr	protein_coding	8799.24	-0.375742	0.13159	-2.85541	0.00429813	0.0607426	31
ENSMUSG00000001670	Tat	protein_coding	8595.4	-0.0510538	0.222477	-0.229479	0.818497	0.945087	32
ENSMUSG00000057265	Bbof1	protein_coding	8539.88	-0.604346	0.150328	-4.0202	5.81495e-05	0.00366473	33
ENSMUSG00000022708	Zbtb20	protein_coding	8334.77	-0.607914	0.34636	-1.75515	0.079233	0.304045	34
ENSMUSG00000025479	Cyp2e1	protein_coding	7476.54	-0.99204	0.15649	-6.33931	2.30801e-10	8.27983e-08	35
ENSMUSG00000054422	Fabp1	protein_coding	7427.2	-0.357006	0.205336	-1.73864	0.0820974	0.310775	36
ENSMUSG00000028011	Tdo2	protein_coding	7181.87	-0.399566	0.197669	-2.02139	0.0432391	0.218182	37
ENSMUSG00000033540	Idua	protein_coding	7140.96	0.355528	0.216988	1.63847	0.101324	0.348654	38
ENSMUSG00000024424	Ttc39c	protein_coding	7031.48	0.316344	0.263632	1.19994	0.230162	0.544503	39
ENSMUSG00000028967	Errfi1	protein_coding	7013.53	-0.289354	0.150512	-1.92246	0.0545483	0.247868	40
ENSMUSG00000024026	Glo1	protein_coding	6757.98	-0.670695	0.160806	-4.17084	3.03482e-05	0.00224657	41
ENSMUSG00000028307	Aldob	protein_coding	6726.89	-0.0805286	0.144966	-0.555499	0.578553	0.835818	42
ENSMUSG00000070280	Slc22a14	protein_coding	6705.9	-0.43572	0.182224	-2.39113	0.0167968	0.126143	43
ENSMUSG00000028186	Uox	protein_coding	6562.05	-0.177607	0.208423	-0.852147	0.394132	0.713228	44
ENSMUSG00000066154	Mup3	protein_coding	6258.5	-0.637516	0.164536	-3.87462	0.000106793	0.0056596	45
ENSMUSG00000025934	Gsta3	protein_coding	6240.21	0.13277	0.158283	0.838814	0.401574	0.719388	46
ENSMUSG00000022464	Slc38a4	protein_coding	6057.24	-0.191742	0.22587	-0.848904	0.395935	0.714593	47
ENSMUSG00000003824	Syce2	protein_coding	6034.65	-0.484347	0.162131	-2.98738	0.00281381	0.0483637	48
ENSMUSG00000029630	Cyp3a25	protein_coding	5954.53	-1.17847	0.247444	-4.76256	1.91148e-06	0.000252298	49
ENSMUSG00000075014	Gm10800	protein_coding	5853.3	4.87661	1.24288	3.92363	8.72245e-05	0.00495624	50
ENSMUSG00000030895	Hpx	protein_coding	5807.98	-0.163464	0.295454	-0.553265	0.580082	0.836633	51
ENSMUSG00000064294	Aox3	protein_coding	5767.36	-0.543455	0.142917	-3.80258	0.000143194	0.00715512	52
ENSMUSG00000026839	Upp2	protein_coding	5767.13	0.822569	0.748139	1.09949	0.271556	0.591802	53
ENSMUSG00000027875	Hmgcs2	protein_coding	5762.15	-1.13087	0.205263	-5.50937	3.6012e-08	7.75145e-06	54
ENSMUSG00000030236	Slco1b2	protein_coding	5637.09	-0.442241	0.15804	-2.79828	0.00513751	0.0673103	55
ENSMUSG00000027513	Pck1	protein_coding	5379.71	-1.01087	0.183136	-5.51976	3.39459e-08	7.42089e-06	56
ENSMUSG00000079355	Ackr4	protein_coding	5375.11	-0.497723	0.189435	-2.62741	0.00860379	0.0884568	57
ENSMUSG00000029445	Hpd	protein_coding	5362.45	-0.255227	0.133462	-1.91236	0.0558304	0.251246	58
ENSMUSG00000022868	Ahsg	protein_coding	5338.49	-0.80735	0.171799	-4.69939	2.60944e-06	0.000328907	59
ENSMUSG00000021876	Rnase4	protein_coding	5268.48	-0.518332	0.280855	-1.84555	0.0649575	0.271695	60
ENSMUSG00000037798	Mat1a	protein_coding	5256.44	-0.502653	0.225599	-2.22808	0.0258751	0.161595	61
ENSMUSG00000047454	Gphn	protein_coding	5241.47	-0.317543	0.279431	-1.13639	0.255793	0.574354	62
ENSMUSG00000032083	Apoa1	protein_coding	5202.48	-0.577697	0.174668	-3.3074	0.000941674	0.0240859	63
ENSMUSG00000040564	Apoc1	protein_coding	5186.76	-0.603398	0.188715	-3.1974	0.00138674	0.030548	64
ENSMUSG00000027187	Cat	protein_coding	5162.1	-0.452182	0.140506	-3.21824	0.00128978	0.0292853	65
ENSMUSG00000037742	Eef1a1	protein_coding	5058.78	-0.539236	0.171694	-3.14068	0.00168558	0.0342776	66
ENSMUSG00000068587	Mgam	protein_coding	4981.54	-0.23601	0.242286	-0.974094	0.33001	0.653352	67
ENSMUSG00000049044	Rapgef4	protein_coding	4980.78	-1.02234	0.315924	-3.23602	0.00121211	0.0285374	68
ENSMUSG00000030088	Aldh1l1	protein_coding	4901.89	-0.097361	0.210725	-0.462029	0.644061	0.870267	69
ENSMUSG00000079015	Serpina1c	protein_coding	4815.2	-0.25444	0.229648	-1.10796	0.26788	0.58722	70
ENSMUSG00000028565	Nfia	protein_coding	4782.19	0.218471	0.320509	0.681639	0.495467	0.78729	71
ENSMUSG00000026866	Kynu	protein_coding	4761.17	-0.0146875	0.311207	-0.0471953	0.962358	0.991544	72
ENSMUSG00000022514	Il1rap	protein_coding	4732.19	-0.212408	0.179928	-1.18052	0.237795	0.551827	73
ENSMUSG00000026289	Atg16l1	protein_coding	4678.95	-0.45676	0.165448	-2.76075	0.00576697	0.0715933	74
ENSMUSG00000039519	Cyp7b1	protein_coding	4628.08	-0.638005	0.674199	-0.946315	0.343988	0.668736	75
ENSMUSG00000020777	Acox1	protein_coding	4575.07	-0.34748	0.267155	-1.30067	0.193372	0.496325	76
ENSMUSG00000024070	Prkd3	protein_coding	4572.65	-0.726112	0.16708	-4.3459	1.38703e-05	0.00120738	77
ENSMUSG00000063884	Ptcd3	protein_coding	4378.08	-0.296787	0.164713	-1.80184	0.0715702	0.286917	78
ENSMUSG00000022865	Cxadr	protein_coding	4329.62	0.0465632	0.215673	0.215897	0.829068	0.947015	79
ENSMUSG00000001435	Col18a1	protein_coding	4295.32	-0.435014	0.123516	-3.52193	0.000428422	0.0145134	80
ENSMUSG00000022875	Kng1	protein_coding	4240.28	-0.512909	0.211916	-2.42035	0.0155057	0.120255	81
ENSMUSG00000026715	Serpinc1	protein_coding	4217.31	-0.294843	0.14228	-2.07227	0.0382406	0.203974	82
ENSMUSG00000027359	Slc27a2	protein_coding	4168.28	-0.645107	0.249477	-2.58584	0.00971415	0.0929365	83
ENSMUSG00000031596	Slc7a2	protein_coding	4119.6	-0.216701	0.328441	-0.659786	0.509391	0.797189	84
ENSMUSG00000060147	Serpinb6a	protein_coding	4107.33	-0.358977	0.185853	-1.93151	0.05342	0.244728	85
ENSMUSG00000003617	Cp	protein_coding	4101.04	-0.496295	0.188554	-2.6321	0.00848577	0.0878789	86
ENSMUSG00000074207	Adh1	protein_coding	4089.28	-0.327462	0.196642	-1.66527	0.0958582	0.338932	87
ENSMUSG00000028356	Ambp	protein_coding	4031.64	-0.47569	0.213078	-2.23247	0.025584	0.161066	88
ENSMUSG00000022884	Eif4a2	protein_coding	4018.52	-0.496629	0.18826	-2.63799	0.00833997	0.087013	89
ENSMUSG00000006522	Itih3	protein_coding	3991.55	-0.464732	0.195266	-2.38	0.0173128	0.128637	90
ENSMUSG00000069922	Ces3a	protein_coding	3987.65	-0.150901	0.228189	-0.661298	0.508422	0.797136	91
ENSMUSG00000074768	Bhmt	protein_coding	3979.04	0.823706	0.268536	3.06739	0.00215935	0.0406615	92
ENSMUSG00000024052	Lpin2	protein_coding	3970.37	0.096912	0.245105	0.395389	0.692556	0.895819	93
ENSMUSG00000020051	Pah	protein_coding	3905.57	0.231862	0.178214	1.30103	0.193248	0.496097	94
ENSMUSG00000052562	Slc22a30	protein_coding	3869.54	-0.113872	0.138396	-0.822795	0.410624	0.726394	95
ENSMUSG00000021922	Itih4	protein_coding	3866.76	-0.241678	0.355311	-0.680188	0.496386	0.788211	96
ENSMUSG00000008540	Mgst1	protein_coding	3830.3	-0.554348	0.219295	-2.52786	0.011476	0.102595	97
ENSMUSG00000025810	Nrp1	protein_coding	3792.98	-0.507197	0.264874	-1.91486	0.0555099	0.250733	98
ENSMUSG00000026621	Mtarc1	protein_coding	3792.45	-0.323959	0.143024	-2.26506	0.0235091	0.154275	99
ENSMUSG00000057400	Ces1c	protein_coding	3773.02	-0.550434	0.125162	-4.39778	1.09363e-05	0.00101331	100
ENSMUSG00000062949	Atp11c	protein_coding	3772.51	-0.175915	0.259124	-0.678884	0.497211	0.788784	101
ENSMUSG00000045658	Pid1	protein_coding	3753.47	0.0705422	0.231218	0.305089	0.760298	0.922659	102
ENSMUSG00000022181	C6	protein_coding	3702.65	0.0398414	0.227851	0.174857	0.861192	0.957404	103
ENSMUSG00000025089	Gfra1	protein_coding	3687.87	-0.030409	0.245092	-0.124072	0.901258	0.972792	104
ENSMUSG00000066366	Serpina1a	protein_coding	3654.21	-0.647358	0.19761	-3.27594	0.00105312	0.0260322	105
ENSMUSG00000035933	Cog5	protein_coding	3571.32	-0.559747	0.19533	-2.86565	0.00416149	0.0596551	106
ENSMUSG00000030378	Sult2a8	protein_coding	3556.58	-0.848687	0.203597	-4.16847	3.06649e-05	0.00225806	107
ENSMUSG00000056035	Cyp3a11	protein_coding	3541.92	-2.40015	0.229892	-10.4403	1.62222e-25	1.13483e-21	108
ENSMUSG00000078672	Mup20	protein_coding	3523.74	-0.438544	0.254056	-1.72617	0.0843172	0.315239	109
ENSMUSG00000010651	Acaa1b	protein_coding	3509.65	-0.402677	0.228877	-1.75936	0.0785168	0.302959	110
ENSMUSG00000021779	Thrb	protein_coding	3495.11	0.183037	0.261365	0.700314	0.483731	0.779889	111
ENSMUSG00000023965	Fbxl17	protein_coding	3473.61	-0.334164	0.281314	-1.18787	0.234884	0.549146	112
ENSMUSG00000048967	Yjefn3	protein_coding	3449.35	-0.316016	0.208105	-1.51854	0.128878	0.400074	113
ENSMUSG00000010064	Slc38a3	protein_coding	3432.35	0.104407	0.233382	0.447363	0.654613	0.876609	114
ENSMUSG00000068877	Selenbp2	protein_coding	3387.31	-1.04823	0.330808	-3.16869	0.00153125	0.0322647	115
ENSMUSG00000016756	Cmah	protein_coding	3387.13	0.116092	0.185226	0.626758	0.530818	0.809624	116
ENSMUSG00000002769	Gnmt	protein_coding	3362.51	-0.0646775	0.174354	-0.370955	0.710671	0.902796	117
ENSMUSG00000021000	Mia2	protein_coding	3328.48	-0.242309	0.141325	-1.71455	0.086427	0.319303	118
ENSMUSG00000020593	Lpin1	protein_coding	3246.46	0.203835	0.255116	0.79899	0.424296	0.736335	119
ENSMUSG00000060613	Cyp2c70	protein_coding	3237.48	-0.250676	0.191106	-1.31171	0.189617	0.49247	120
ENSMUSG00000068039	Tcp1	protein_coding	3203.61	-0.40067	0.151575	-2.64338	0.0082082	0.0864115	121
ENSMUSG00000022821	Hgd	protein_coding	3200.45	0.0114747	0.128858	0.0890493	0.929043	0.980259	122
ENSMUSG00000016933	Plcg1	protein_coding	3186.04	-0.504333	0.190053	-2.65364	0.00796298	0.0851108	123
ENSMUSG00000015846	Rxra	protein_coding	3174.6	-0.113083	0.240235	-0.470718	0.637842	0.867237	124
ENSMUSG00000022353	Mtss1	protein_coding	3169.3	0.0667829	0.196155	0.34046	0.73351	0.911983	125
ENSMUSG00000041698	Slco1a1	protein_coding	3145.06	-0.605466	0.125996	-4.80545	1.54402e-06	0.000213885	126
ENSMUSG00000026874	Hc	protein_coding	3133.26	-0.0551866	0.215509	-0.256076	0.797892	0.937344	127
ENSMUSG00000073565	Prr16	protein_coding	3121.74	0.338447	0.355107	0.953085	0.340547	0.665544	128
ENSMUSG00000025194	Abcc2	protein_coding	3113.1	-0.14535	0.154338	-0.941765	0.346313	0.669737	129
ENSMUSG00000073682	Gm10563	protein_coding	3101.93	-0.582097	0.239384	-2.43164	0.0150305	0.118323	130
ENSMUSG00000051177	Plcb1	protein_coding	3084.92	0.38929	0.25579	1.52191	0.12803	0.398238	131
ENSMUSG00000018796	Acsl1	protein_coding	3081.66	-0.61105	0.194701	-3.1384	0.00169871	0.034429	132
ENSMUSG00000085185	BC028777	lncRNA	3055.11	-0.0699748	0.193596	-0.361447	0.717765	0.905768	133
ENSMUSG00000040213	Kyat3	protein_coding	3016.49	-0.479432	0.18336	-2.61471	0.0089304	0.0893062	134
ENSMUSG00000034858	Fam214a	protein_coding	2992.67	0.467388	0.234238	1.99535	0.0460047	0.225422	135
ENSMUSG00000020048	Hsp90b1	protein_coding	2992.61	-0.629948	0.150533	-4.18479	2.85432e-05	0.00213555	136
ENSMUSG00000031767	Nudt7	protein_coding	2977.73	0.258233	0.238264	1.08381	0.27845	0.600738	137
ENSMUSG00000020888	Dvl2	protein_coding	2968.29	-0.51156	0.184901	-2.76667	0.00566316	0.0708866	138
ENSMUSG00000037071	Scd1	protein_coding	2955.11	0.808907	0.409963	1.97312	0.0484815	0.232058	139
ENSMUSG00000028573	Fggy	protein_coding	2947.3	0.645228	0.190317	3.39027	0.000698233	0.0195866	140
ENSMUSG00000037254	Itih2	protein_coding	2936.76	-0.497112	0.159497	-3.11674	0.00182863	0.0363931	141
ENSMUSG00000026014	Raph1	protein_coding	2930.89	0.242481	0.261084	0.928748	0.35302	0.675908	142
ENSMUSG00000003053	Cyp2c29	protein_coding	2917.05	-1.58998	0.202004	-7.87106	3.5166e-15	3.07504e-12	143
ENSMUSG00000015112	Slc25a13	protein_coding	2910.27	-0.135116	0.218346	-0.618815	0.536038	0.813139	144
ENSMUSG00000052920	Prkg1	protein_coding	2899.17	0.0304815	0.108436	0.281101	0.778633	0.930489	145
ENSMUSG00000058997	Vwa8	protein_coding	2890.18	-0.595448	0.23452	-2.53901	0.0111167	0.100344	146
ENSMUSG00000030157	Clec2d	protein_coding	2874.75	0.240003	0.181572	1.32181	0.186232	0.486794	147
ENSMUSG00000031722	Hp	protein_coding	2863.51	-0.560392	0.372997	-1.5024	0.132993	0.407785	148
ENSMUSG00000026664	Phyh	protein_coding	2833	-0.742504	0.130674	-5.68209	1.33062e-08	3.15537e-06	149
ENSMUSG00000022040	Ephx2	protein_coding	2832.33	-0.18851	0.182465	-1.03313	0.301545	0.624485	150
ENSMUSG00000031770	Herpud1	protein_coding	2830.49	-0.698799	0.204523	-3.41673	0.000633792	0.0184265	151
ENSMUSG00000027597	Ahcy	protein_coding	2816.98	-0.155759	0.18442	-0.844587	0.398342	0.716587	152
ENSMUSG00000024085	Man2a1	protein_coding	2787.93	-0.136302	0.208589	-0.653448	0.513468	0.79999	153
ENSMUSG00000028399	Ptprd	protein_coding	2770.15	0.0467815	0.285224	0.164017	0.869718	0.959804	154
ENSMUSG00000053553	3110082I17Rik	protein_coding	2767.71	-0.39608	0.211926	-1.86896	0.0616285	0.264724	155
ENSMUSG00000025812	Pard3	protein_coding	2765.09	0.115555	0.155929	0.741077	0.458647	0.764193	156
ENSMUSG00000025533	Asl	protein_coding	2710.7	-0.0103875	0.192984	-0.0538257	0.957074	0.99046	157
ENSMUSG00000030465	Psd3	protein_coding	2702.59	0.174551	0.226002	0.772339	0.439913	0.750406	158
ENSMUSG00000022707	Gbe1	protein_coding	2697.11	0.0667059	0.22973	0.290367	0.771535	0.928963	159
ENSMUSG00000024646	Cyb5a	protein_coding	2667.7	-0.760998	0.112464	-6.76657	1.31869e-11	6.83328e-09	160
ENSMUSG00000021210	Akr1c6	protein_coding	2643.28	-0.817741	0.125414	-6.52034	7.01461e-11	2.97398e-08	161
ENSMUSG00000057666	Gapdh	protein_coding	2633.18	0.0762716	0.207445	0.367671	0.713119	0.903163	162
ENSMUSG00000030131	Mug2	protein_coding	2587.55	-0.5448	0.151999	-3.58423	0.000338079	0.0125466	163
ENSMUSG00000036391	Sec24a	protein_coding	2578.97	0.0760539	0.171878	0.442489	0.658136	0.878835	164
ENSMUSG00000027227	Sord	protein_coding	2561.12	-0.220816	0.118165	-1.86871	0.0616637	0.264724	165
ENSMUSG00000059481	Plg	protein_coding	2532.92	-0.40676	0.155435	-2.61691	0.00887291	0.0893062	166
ENSMUSG00000028691	Prdx1	protein_coding	2529.79	-0.440234	0.206411	-2.1328	0.0329412	0.184647	167
ENSMUSG00000030067	Foxp1	protein_coding	2529.35	-0.183329	0.161776	-1.13323	0.257119	0.575856	168
ENSMUSG00000068086	Cyp2d9	protein_coding	2525.23	-0.733524	0.246707	-2.97326	0.00294659	0.0495502	169
ENSMUSG00000028603	Scp2	protein_coding	2522.24	-0.0845542	0.217415	-0.388907	0.697345	0.897169	170
ENSMUSG00000001424	Snd1	protein_coding	2513.19	0.17397	0.181883	0.956498	0.33882	0.66402	171
ENSMUSG00000028088	Fmo5	protein_coding	2507.22	0.483543	0.226087	2.13874	0.0324565	0.1834	172
ENSMUSG00000021033	Gstz1	protein_coding	2486.89	-0.138233	0.120852	-1.14382	0.252698	0.570058	173
ENSMUSG00000026409	Pfkfb2	protein_coding	2474.32	-0.189112	0.171353	-1.10364	0.26975	0.589514	174
ENSMUSG00000024304	Cdh2	protein_coding	2464.47	0.362769	0.27434	1.32233	0.186058	0.486794	175
ENSMUSG00000018417	Myo1b	protein_coding	2461.48	-0.0872002	0.114711	-0.76017	0.447153	0.756007	176
ENSMUSG00000096054	Syne1	protein_coding	2440.17	-0.395513	0.167935	-2.35515	0.0185152	0.13436	177
ENSMUSG00000031626	Sorbs2	protein_coding	2435.88	0.0836597	0.179106	0.467096	0.640431	0.868477	178
ENSMUSG00000073418	C4b	protein_coding	2400.31	-0.0551082	0.255418	-0.215757	0.829177	0.947015	179
ENSMUSG00000027249	F2	protein_coding	2396.75	-0.380304	0.162117	-2.34586	0.0189835	0.136288	180
ENSMUSG00000042129	Rassf4	protein_coding	2390.31	-0.731038	0.332383	-2.19938	0.0278507	0.168804	181
ENSMUSG00000028649	Macf1	protein_coding	2383.09	-0.0743539	0.162568	-0.457372	0.647404	0.872364	182
ENSMUSG00000037443	Cep85	protein_coding	2372.89	0.343359	0.301913	1.13728	0.255422	0.573733	183
ENSMUSG00000037110	Ralgapa2	protein_coding	2364.08	-0.0917378	0.22023	-0.416555	0.677004	0.886804	184
ENSMUSG00000059149	Mfsd4a	protein_coding	2356.39	-0.423344	0.203723	-2.07803	0.0377064	0.202383	185
ENSMUSG00000073842	Mup7	protein_coding	2354.19	-0.851463	0.355538	-2.39486	0.0166269	0.125337	186
ENSMUSG00000067235	H2-Q10	protein_coding	2353	-0.00565669	0.159326	-0.0355038	0.971678	0.993623	187
ENSMUSG00000054827	Cyp2c50	protein_coding	2348.16	-1.71391	0.213006	-8.04626	8.53595e-16	9.18666e-13	188
ENSMUSG00000021676	Iqgap2	protein_coding	2346.64	-0.0224886	0.135587	-0.165861	0.868266	0.959778	189
ENSMUSG00000054630	Ugt2b5	protein_coding	2346.03	-0.859184	0.136692	-6.28554	3.26713e-10	1.11489e-07	190
ENSMUSG00000042476	Abcb4	protein_coding	2334.37	-0.816856	0.157191	-5.19659	2.02974e-07	3.54977e-05	191
ENSMUSG00000006529	Itih1	protein_coding	2329.06	-0.505838	0.12613	-4.01047	6.05986e-05	0.00380195	192
ENSMUSG00000027048	Abcb11	protein_coding	2322.69	-0.551498	0.115979	-4.75516	1.98292e-06	0.000259281	193
ENSMUSG00000052520	Cyp2j5	protein_coding	2321.21	-0.21488	0.192576	-1.11582	0.264499	0.5836	194
ENSMUSG00000019889	Ptprk	protein_coding	2313.34	0.0890008	0.205055	0.434035	0.664263	0.880588	195
ENSMUSG00000050103	Agmo	protein_coding	2296.78	0.418945	0.34692	1.20761	0.227196	0.54087	196
ENSMUSG00000045095	Magi1	protein_coding	2279.48	0.217006	0.19523	1.11154	0.266335	0.585803	197
ENSMUSG00000053279	Aldh1a1	protein_coding	2265.76	-0.660148	0.211222	-3.12537	0.00177583	0.0357855	198
ENSMUSG00000029597	Sds	protein_coding	2257.64	0.803536	0.328619	2.44519	0.0144775	0.116211	199
ENSMUSG00000027620	Rbm39	protein_coding	2230.16	-0.189681	0.18942	-1.00138	0.316645	0.640847	200
ENSMUSG00000032081	Apoc3	protein_coding	2222.29	-0.382555	0.172421	-2.21873	0.026505	0.16394	201
ENSMUSG00000026721	Rabgap1l	protein_coding	2208.89	0.173256	0.296734	0.583876	0.559303	0.825445	202
ENSMUSG00000024386	Proc	protein_coding	2197.67	-0.520613	0.148029	-3.51697	0.000436496	0.0147157	203
ENSMUSG00000035649	Zcchc7	protein_coding	2186.01	-0.249111	0.269627	-0.923912	0.355532	0.677968	204
ENSMUSG00000024589	Nedd4l	protein_coding	2172.95	-0.533224	0.191058	-2.7909	0.00525612	0.0681542	205
ENSMUSG00000039145	Camk1d	protein_coding	2148.34	0.313693	0.201858	1.55403	0.120177	0.383443	206
ENSMUSG00000068250	Amn1	protein_coding	2146.2	-1.0202	0.403963	-2.52548	0.011554	0.102643	207
ENSMUSG00000025393	Atp5b	protein_coding	2143.74	-0.45759	0.164286	-2.78532	0.00534748	0.0687653	208
ENSMUSG00000027559	Car3	protein_coding	2138.62	-0.728191	0.116472	-6.25206	4.05069e-10	1.34936e-07	209
ENSMUSG00000059743	Fdps	protein_coding	2128.86	0.595843	0.266605	2.23493	0.0254218	0.160721	210
ENSMUSG00000025153	Fasn	protein_coding	2127.96	1.7462	0.242603	7.19777	6.12054e-13	4.28162e-10	211
ENSMUSG00000050730	Arhgap42	protein_coding	2125.34	0.0889186	0.254879	0.348866	0.72719	0.908672	212
ENSMUSG00000027346	Gpcpd1	protein_coding	2120.8	-0.692309	0.677055	-1.02253	0.30653	0.629668	213
ENSMUSG00000061731	Ext1	protein_coding	2116.87	-0.00900357	0.201773	-0.0446222	0.964408	0.991638	214
ENSMUSG00000090231	Cfb	protein_coding	2116.47	-0.528646	0.210476	-2.51167	0.0120161	0.104383	215
ENSMUSG00000022887	Masp1	protein_coding	2110.4	-0.108817	0.157375	-0.691452	0.489282	0.783114	216
ENSMUSG00000078650	G6pc	protein_coding	2071.41	-1.38914	0.255939	-5.42763	5.71064e-08	1.16234e-05	217
ENSMUSG00000066687	Zbtb16	protein_coding	2069.58	-0.335713	0.209128	-1.60529	0.108429	0.362083	218
ENSMUSG00000021794	Glud1	protein_coding	2065.61	-0.296068	0.163264	-1.81343	0.0697648	0.283045	219
ENSMUSG00000062209	Erbb4	protein_coding	2057.53	-0.029896	0.381019	-0.0784632	0.93746	0.983651	220
ENSMUSG00000020053	Igf1	protein_coding	2048.97	0.5387	0.416797	1.29247	0.196193	0.500353	221
ENSMUSG00000038252	Ncapd2	protein_coding	2042.55	-0.512122	0.202203	-2.53271	0.0113183	0.101677	222
ENSMUSG00000024990	Rbp4	protein_coding	2036.37	-0.17166	0.155071	-1.10698	0.268303	0.587703	223
ENSMUSG00000045482	Trrap	protein_coding	2035.5	-0.513045	0.201199	-2.54994	0.010774	0.0985447	224
ENSMUSG00000019987	Arg1	protein_coding	2031.15	-0.481752	0.139457	-3.45449	0.000551327	0.0172179	225
ENSMUSG00000018474	Chd3	protein_coding	2027.71	-0.596488	0.154226	-3.86763	0.000109898	0.00578037	226
ENSMUSG00000033306	Lpp	protein_coding	2026.23	0.305534	0.19429	1.57256	0.11582	0.37606	227
ENSMUSG00000003623	Crot	protein_coding	2021.62	-1.25331	0.18062	-6.93895	3.95034e-12	2.30288e-09	228
ENSMUSG00000027763	Mbnl1	protein_coding	2011.44	0.038826	0.211118	0.183907	0.854087	0.954648	229
ENSMUSG00000041798	Gck	protein_coding	2001.82	1.7383	0.29637	5.86531	4.483e-09	1.16151e-06	230
ENSMUSG00000028127	Abcd3	protein_coding	2000.36	-0.0117569	0.282279	-0.0416498	0.966778	0.991893	231
ENSMUSG00000060703	Cd302	protein_coding	1978.76	-0.195461	0.254882	-0.766866	0.443161	0.752094	232
ENSMUSG00000034480	Diaph2	protein_coding	1966.66	-0.00562562	0.262853	-0.0214021	0.982925	0.996992	233
ENSMUSG00000020359	Phykpl	protein_coding	1962.61	-0.282352	0.165655	-1.70445	0.0882964	0.323105	234
ENSMUSG00000026365	Cfh	protein_coding	1960.81	-0.142079	0.617586	-0.230056	0.818048	0.944956	235
ENSMUSG00000026193	Fn1	protein_coding	1960.11	-0.212376	0.241601	-0.879035	0.379383	0.698577	236
ENSMUSG00000024981	Acsl5	protein_coding	1959.81	0.121407	0.202534	0.599441	0.548879	0.820007	237
ENSMUSG00000032518	Rpsa	protein_coding	1956.94	-0.595086	0.167163	-3.55991	0.00037098	0.013107	238
ENSMUSG00000035954	Dock4	protein_coding	1955.88	0.233148	0.214464	1.08712	0.276984	0.598868	239
ENSMUSG00000026131	Dst	protein_coding	1939.35	0.0711602	0.167126	0.425787	0.670263	0.883572	240
ENSMUSG00000029823	Luc7l2	protein_coding	1938.4	-0.0780898	0.22434	-0.348086	0.727775	0.908672	241
ENSMUSG00000020917	Acly	protein_coding	1935.62	1.2564	0.223451	5.62271	1.87982e-08	4.24204e-06	242
ENSMUSG00000030102	Itpr1	protein_coding	1932.65	0.317403	0.196073	1.6188	0.105491	0.357495	243
ENSMUSG00000079179	Rab10os	lncRNA	1930	-0.287466	0.159807	-1.79883	0.0720459	0.288081	244
ENSMUSG00000057897	Camk2b	protein_coding	1922.44	-0.433097	0.686943	-0.63047	0.528387	0.808295	245
ENSMUSG00000052336	Cx3cr1	protein_coding	1922.14	-0.0445582	0.179228	-0.248612	0.803661	0.939826	246
ENSMUSG00000052062	Pard3b	protein_coding	1919.98	0.676627	0.229706	2.94563	0.003223	0.0524337	247
ENSMUSG00000004558	Ndrg2	protein_coding	1919.96	-0.594627	0.17572	-3.38394	0.000714544	0.0197573	248
ENSMUSG00000039782	Cpeb2	protein_coding	1916.17	-0.912309	0.240452	-3.79414	0.000148154	0.00724065	249
ENSMUSG00000050891	Tatdn1	protein_coding	1909.61	-0.274501	0.149417	-1.83715	0.0661885	0.274464	250
ENSMUSG00000044948	Cfap43	protein_coding	1909.18	-0.748468	0.222681	-3.36118	0.000776115	0.0211669	251
ENSMUSG00000063458	Lrmda	protein_coding	1905.12	0.0772179	0.157499	0.490275	0.623939	0.859263	252
ENSMUSG00000048856	Slc25a47	protein_coding	1902.92	-1.16888	0.177523	-6.58439	4.56759e-11	2.13017e-08	253
ENSMUSG00000056973	Ces1d	protein_coding	1898.51	0.216449	0.275313	0.786193	0.431755	0.743625	254
ENSMUSG00000029716	Tfr2	protein_coding	1896.55	-0.304089	0.198035	-1.53553	0.124653	0.391651	255
ENSMUSG00000030826	Bcat2	protein_coding	1869.03	-0.155542	0.163317	-0.952391	0.340899	0.665685	256
ENSMUSG00000059434	Gckr	protein_coding	1865.06	-0.0599233	0.134871	-0.444302	0.656824	0.87828	257
ENSMUSG00000006378	Gcat	protein_coding	1850.3	-0.555964	0.172445	-3.22401	0.00126407	0.029026	258
ENSMUSG00000047022	Mipol1	protein_coding	1847.12	-0.119287	0.131752	-0.905388	0.36526	0.686607	259
ENSMUSG00000009614	Sardh	protein_coding	1830.78	-0.149711	0.142081	-1.0537	0.292019	0.614517	260
ENSMUSG00000017009	Sdc4	protein_coding	1823.7	-0.787718	0.170287	-4.62583	3.73101e-06	0.000445155	261
ENSMUSG00000015243	Abca1	protein_coding	1823.16	0.237974	0.146108	1.62876	0.103365	0.352554	262
ENSMUSG00000021340	Gpld1	protein_coding	1814.2	-0.368195	0.157943	-2.33119	0.0197436	0.13916	263
ENSMUSG00000047638	Nr1h4	protein_coding	1810.84	0.158201	0.180401	0.876939	0.38052	0.699678	264
ENSMUSG00000025428	Atp5a1	protein_coding	1810.6	-0.414905	0.185196	-2.24036	0.0250679	0.159565	265
ENSMUSG00000025130	P4hb	protein_coding	1808.89	-0.437908	0.130562	-3.35402	0.000796464	0.0213567	266
ENSMUSG00000078620	Gm10964	protein_coding	1808.86	-0.491666	0.20107	-2.44525	0.014475	0.116211	267
ENSMUSG00000021458	Aopep	protein_coding	1808.62	0.242189	0.183393	1.3206	0.186634	0.487071	268
ENSMUSG00000035242	Oaz1	protein_coding	1781.3	-0.517319	0.181544	-2.84956	0.00437803	0.0613758	269
ENSMUSG00000029695	Aass	protein_coding	1779.53	-0.0470195	0.259643	-0.181093	0.856295	0.955072	270
ENSMUSG00000011831	Evi5	protein_coding	1778.57	-0.366709	0.160297	-2.28768	0.0221562	0.149463	271
ENSMUSG00000026405	C4bp	protein_coding	1778.52	-0.0690168	0.208524	-0.330978	0.740661	0.914939	272
ENSMUSG00000022304	Dpys	protein_coding	1775.42	-0.676975	0.27369	-2.47351	0.0133792	0.111025	273
ENSMUSG00000035031	C8a	protein_coding	1774.26	-0.1726	0.167665	-1.02944	0.303274	0.626371	274
ENSMUSG00000038594	Cep85l	protein_coding	1767.35	0.012273	0.181183	0.0677384	0.945994	0.986099	275
ENSMUSG00000073834	Mup11	protein_coding	1765.99	-0.985498	0.390682	-2.52251	0.0116522	0.10292	276
ENSMUSG00000024122	Pdpk1	protein_coding	1762.33	-0.36652	0.200145	-1.83128	0.0670592	0.276308	277
ENSMUSG00000060459	Kng2	protein_coding	1757.43	-0.389644	0.300312	-1.29747	0.194471	0.497649	278
ENSMUSG00000020532	Acaca	protein_coding	1756.75	0.576733	0.209318	2.7553	0.00586378	0.0724097	279
ENSMUSG00000025200	Cwf19l1	protein_coding	1751.56	-0.40658	0.173384	-2.34497	0.0190288	0.136322	280
ENSMUSG00000035875	AI182371	protein_coding	1747.56	-0.145477	0.184079	-0.790294	0.429356	0.74159	281
ENSMUSG00000008575	Nfib	protein_coding	1737.74	0.293943	0.319727	0.919355	0.35791	0.679446	282
ENSMUSG00000025019	Lcor	protein_coding	1726.46	-0.447951	0.204076	-2.19503	0.0281617	0.169979	283
ENSMUSG00000023826	Prkn	protein_coding	1723.33	0.352728	0.213621	1.65119	0.0986998	0.343852	284
ENSMUSG00000008305	Tle1	protein_coding	1717.99	-0.318271	0.127143	-2.50325	0.0123059	0.104983	285
ENSMUSG00000037646	Vps13b	protein_coding	1703.93	0.178759	0.212309	0.841975	0.399802	0.717852	286
ENSMUSG00000024665	Fads2	protein_coding	1701.02	1.57173	0.2575	6.1038	1.03576e-09	3.08325e-07	287
ENSMUSG00000045294	Insig1	protein_coding	1695.76	1.38179	0.2152	6.42098	1.35403e-10	5.41263e-08	288
ENSMUSG00000036880	Acaa2	protein_coding	1691.05	-0.622605	0.170315	-3.6556	0.00025658	0.0102937	289
ENSMUSG00000014763	Fam120b	protein_coding	1678.68	-0.269512	0.226307	-1.19091	0.233689	0.548489	290
ENSMUSG00000033022	Cdo1	protein_coding	1670.29	-0.804763	0.132224	-6.08635	1.15516e-09	3.29834e-07	291
ENSMUSG00000048264	Dip2c	protein_coding	1666.59	0.27953	0.215286	1.29841	0.194146	0.497058	292
ENSMUSG00000029763	Exoc4	protein_coding	1657.08	0.397285	0.189341	2.09825	0.0358828	0.195421	293
ENSMUSG00000022149	C9	protein_coding	1652.75	0.606998	0.249789	2.43004	0.015097	0.118323	294
ENSMUSG00000023010	Tmbim6	protein_coding	1652.06	-0.450747	0.160132	-2.81484	0.00488017	0.0652135	295
ENSMUSG00000017344	Vtn	protein_coding	1651.86	-0.38718	0.212895	-1.81865	0.0689651	0.281227	296
ENSMUSG00000047866	Lonp2	protein_coding	1649.02	-0.43397	0.152483	-2.84603	0.00442687	0.0618096	297
ENSMUSG00000024507	Hsd17b4	protein_coding	1646.54	-0.470426	0.161345	-2.91565	0.00354944	0.0548045	298
ENSMUSG00000034088	Hdlbp	protein_coding	1641.81	-0.410859	0.139885	-2.93712	0.00331272	0.0531006	299
ENSMUSG00000020059	Sycp3	protein_coding	1638.88	-0.542047	0.184528	-2.93748	0.00330887	0.0531006	300
ENSMUSG00000071369	Map3k5	protein_coding	1632.57	-0.365883	0.214945	-1.70222	0.0887143	0.323866	301
ENSMUSG00000024785	Rcl1	protein_coding	1630.58	-0.404167	0.200145	-2.01937	0.0434492	0.218757	302
ENSMUSG00000028517	Plpp3	protein_coding	1629.11	-0.0427621	0.204467	-0.20914	0.834339	0.94835	303
ENSMUSG00000003814	Calr	protein_coding	1628.39	-0.442211	0.193688	-2.28311	0.022424	0.150328	304
ENSMUSG00000021417	Eci2	protein_coding	1627.11	-0.927606	0.179504	-5.16761	2.37107e-07	4.04557e-05	305
ENSMUSG00000044252	Osbpl1a	protein_coding	1625.62	0.0850702	0.173982	0.48896	0.62487	0.859394	306
ENSMUSG00000042289	Hsd3b7	protein_coding	1623.22	-0.687864	0.147217	-4.67245	2.97626e-06	0.00036527	307
ENSMUSG00000030087	Klf15	protein_coding	1619.99	-0.352476	0.123659	-2.8504	0.00436649	0.0612863	308
ENSMUSG00000037053	Azgp1	protein_coding	1617.96	-0.322582	0.111837	-2.8844	0.00392161	0.0577551	309
ENSMUSG00000003809	Gcdh	protein_coding	1612.23	-0.464127	0.142392	-3.2595	0.00111609	0.0272803	310
ENSMUSG00000030064	Frmd4b	protein_coding	1607.2	0.269871	0.156898	1.72004	0.0854259	0.316871	311
ENSMUSG00000003746	Man1a	protein_coding	1604.72	0.0713128	0.195338	0.365074	0.715056	0.904072	312
ENSMUSG00000031173	Otc	protein_coding	1602.81	-0.359041	0.165024	-2.17568	0.029579	0.17409	313
ENSMUSG00000032311	Nrg4	protein_coding	1598.13	0.0018676	0.232151	0.00804478	0.993581	0.998696	314
ENSMUSG00000028412	Slc44a1	protein_coding	1597.9	-0.527003	0.14379	-3.66508	0.00024726	0.0101748	315
ENSMUSG00000019947	Arid5b	protein_coding	1595.79	0.133542	0.268949	0.496531	0.61952	0.857589	316
ENSMUSG00000028980	H6pd	protein_coding	1594.81	-0.760876	0.176748	-4.30487	1.67088e-05	0.00136709	317
ENSMUSG00000000049	Apoh	protein_coding	1594.43	-0.467916	0.131187	-3.56679	0.00036138	0.0129311	318
ENSMUSG00000033533	Acsm1	protein_coding	1593.31	-0.507132	0.178653	-2.83864	0.00453066	0.0626987	319
ENSMUSG00000034994	Eef2	protein_coding	1591.88	-0.50182	0.182901	-2.74367	0.00607571	0.0737691	320
ENSMUSG00000016534	Lamp2	protein_coding	1591.61	-0.5133	0.196122	-2.61725	0.00886417	0.0893062	321
ENSMUSG00000029467	Atp2a2	protein_coding	1587.28	-0.517823	0.145312	-3.56353	0.000365906	0.0129934	322
ENSMUSG00000041272	Tox	protein_coding	1573.74	0.325759	0.367523	0.886362	0.375422	0.695815	323
ENSMUSG00000073555	Gm4951	protein_coding	1571.33	-0.0354278	0.204331	-0.173385	0.862349	0.958082	324
ENSMUSG00000022261	Sdc2	protein_coding	1564.11	-0.405606	0.257353	-1.57607	0.11501	0.374578	325
ENSMUSG00000044749	Abca6	protein_coding	1560.88	-0.344704	0.196001	-1.75869	0.078631	0.303228	326
ENSMUSG00000027679	Dnajc19	protein_coding	1559.55	-0.359091	0.179987	-1.99509	0.0460328	0.225422	327
ENSMUSG00000030630	Fah	protein_coding	1557.21	-0.261901	0.145213	-1.80357	0.0712993	0.286323	328
ENSMUSG00000053768	Chchd3	protein_coding	1554.46	0.0317239	0.223173	0.14215	0.886962	0.966683	329
ENSMUSG00000027180	Fbxo3	protein_coding	1553.85	-0.333074	0.22372	-1.4888	0.136541	0.412603	330
ENSMUSG00000024354	Slc23a1	protein_coding	1552.98	-0.291231	0.189246	-1.53891	0.123827	0.389405	331
ENSMUSG00000031523	Dlc1	protein_coding	1552.88	-0.169007	0.245249	-0.689124	0.490745	0.784312	332
ENSMUSG00000055204	Ankrd17	protein_coding	1552.62	0.0494895	0.259289	0.190866	0.848631	0.952592	333
ENSMUSG00000035392	Dennd1a	protein_coding	1551.29	0.346315	0.205475	1.68544	0.0919046	0.331145	334
ENSMUSG00000029455	Aldh2	protein_coding	1546.58	-0.581988	0.130528	-4.45874	8.24426e-06	0.000818053	335
ENSMUSG00000027422	Rrbp1	protein_coding	1541.92	-0.475469	0.177667	-2.67617	0.00744681	0.0817601	336
ENSMUSG00000090625	Gm20721	protein_coding	1536.08	-0.522106	0.179928	-2.90175	0.00371084	0.0560069	337
ENSMUSG00000038335	Tsr1	protein_coding	1533.21	-0.270205	0.15813	-1.70875	0.0874973	0.321215	338
ENSMUSG00000040249	Lrp1	protein_coding	1530.57	-0.250648	0.241385	-1.03838	0.299096	0.62142	339
ENSMUSG00000022507	1810013L24Rik	protein_coding	1524.69	-0.0660172	0.214867	-0.307246	0.758656	0.922659	340
ENSMUSG00000021884	Hacl1	protein_coding	1521.14	-0.295413	0.39685	-0.744394	0.456638	0.76248	341
ENSMUSG00000051910	Sox6	protein_coding	1520.64	0.280897	0.20562	1.3661	0.171909	0.467173	342
ENSMUSG00000055137	Sugct	protein_coding	1518.55	-0.168161	0.268945	-0.62526	0.5318	0.809981	343
ENSMUSG00000026179	Pnkd	protein_coding	1518.35	-0.355125	0.170281	-2.08553	0.0370216	0.199449	344
ENSMUSG00000027261	Hao1	protein_coding	1513.3	-0.00368354	0.226303	-0.016277	0.987013	0.997357	345
ENSMUSG00000037686	Aspg	protein_coding	1510.76	-0.490276	0.168318	-2.91279	0.0035822	0.0550396	346
ENSMUSG00000070704	Ugt2b36	protein_coding	1508.43	-0.64651	0.143298	-4.51165	6.4326e-06	0.000687261	347
ENSMUSG00000021364	Elovl2	protein_coding	1502.07	0.587825	0.242051	2.42852	0.0151607	0.118367	348
ENSMUSG00000042680	Garem1	protein_coding	1499.81	0.137324	0.238139	0.576658	0.564171	0.827804	349
ENSMUSG00000022636	Alcam	protein_coding	1498.59	-0.258317	0.243778	-1.05964	0.289307	0.611988	350
ENSMUSG00000004637	Wwox	protein_coding	1498.32	0.173081	0.156597	1.10527	0.269044	0.588523	351
ENSMUSG00000028601	Echdc2	protein_coding	1492.88	-0.228712	0.13063	-1.75084	0.0799739	0.305715	352
ENSMUSG00000033688	1300017J02Rik	protein_coding	1492.68	-0.449176	0.144412	-3.11039	0.00186841	0.0368657	353
ENSMUSG00000024892	Pcx	protein_coding	1491.16	0.0185453	0.168264	0.110215	0.912239	0.975026	354
ENSMUSG00000005089	Slc1a2	protein_coding	1488.45	-0.346001	0.156264	-2.21421	0.0268147	0.164835	355
ENSMUSG00000024039	Cbs	protein_coding	1484.57	-0.32294	0.142238	-2.27042	0.0231819	0.152773	356
ENSMUSG00000028530	Jak1	protein_coding	1473.02	-0.125902	0.167778	-0.750409	0.453008	0.759635	357
ENSMUSG00000026819	Slc25a25	protein_coding	1472.94	-0.583668	0.199191	-2.93019	0.00338753	0.0533127	358
ENSMUSG00000024561	Mbd1	protein_coding	1470.38	-1.0418	0.376023	-2.77059	0.00559553	0.0704639	359
ENSMUSG00000074373	Gm10680	lncRNA	1466.74	2.54255	0.301242	8.4402	3.16782e-17	4.92455e-14	360
ENSMUSG00000052974	Cyp2f2	protein_coding	1452.75	-0.579475	0.193865	-2.98907	0.00279829	0.0481561	361
ENSMUSG00000058835	Abi1	protein_coding	1450.06	-0.685407	0.332808	-2.05947	0.0394494	0.207495	362
ENSMUSG00000031700	Gpt2	protein_coding	1442.17	-0.131666	0.211352	-0.622972	0.533303	0.810674	363
ENSMUSG00000038224	Serpinf2	protein_coding	1437.57	-0.622672	0.201717	-3.08686	0.00202282	0.0387688	364
ENSMUSG00000024238	Zeb1	protein_coding	1436.72	0.0936559	0.220014	0.425682	0.67034	0.883572	365
ENSMUSG00000060429	Sntb1	protein_coding	1434.23	0.496098	0.181862	2.72789	0.00637417	0.0756857	366
ENSMUSG00000027782	Kpna4	protein_coding	1434.17	-0.327704	0.142812	-2.29466	0.0217528	0.148113	367
ENSMUSG00000053644	Aldh7a1	protein_coding	1433.62	-0.440663	0.164699	-2.67556	0.00746047	0.0817894	368
ENSMUSG00000058952	Cfi	protein_coding	1433.19	-0.441775	0.202141	-2.18548	0.0288534	0.171778	369
ENSMUSG00000000673	Haao	protein_coding	1416.03	-0.100896	0.1813	-0.556517	0.577858	0.835585	370
ENSMUSG00000035472	Slc25a21	protein_coding	1414.65	0.468046	0.284501	1.64514	0.0999401	0.3459	371
ENSMUSG00000066406	Akap13	protein_coding	1409.28	0.0489493	0.201038	0.243483	0.807631	0.940954	372
ENSMUSG00000048756	Foxo3	protein_coding	1397.73	0.383492	0.2674	1.43415	0.151529	0.436007	373
ENSMUSG00000062181	Ces3b	protein_coding	1392.89	-0.0548317	0.374197	-0.146532	0.883502	0.965558	374
ENSMUSG00000040134	Rdh7	protein_coding	1390.64	-0.469119	0.104777	-4.47731	7.55902e-06	0.000766364	375
ENSMUSG00000059495	Arhgef12	protein_coding	1382.22	-0.0958803	0.221012	-0.433825	0.664416	0.880588	376
ENSMUSG00000054843	Atrnl1	protein_coding	1380.94	-0.0197924	0.147491	-0.134194	0.893249	0.969575	377
ENSMUSG00000032228	Tcf12	protein_coding	1380.05	-0.00861474	0.201672	-0.0427167	0.965927	0.991802	378
ENSMUSG00000020719	Ddx5	protein_coding	1376.36	-0.362502	0.213217	-1.70016	0.0891015	0.324922	379
ENSMUSG00000024639	Gnaq	protein_coding	1376.24	0.228813	0.179441	1.27514	0.202259	0.509234	380
ENSMUSG00000094806	Cyp2d10	protein_coding	1373.4	-0.653105	0.161455	-4.04511	5.22986e-05	0.00341921	381
ENSMUSG00000045636	Mtus1	protein_coding	1372.2	-0.170062	0.227516	-0.747473	0.454778	0.761374	382
ENSMUSG00000022877	Hrg	protein_coding	1371.29	-0.460071	0.180411	-2.55012	0.0107685	0.0985447	383
ENSMUSG00000031725	Ces1f	protein_coding	1357.08	-0.0390035	0.205804	-0.189518	0.849687	0.952944	384
ENSMUSG00000055322	Tns1	protein_coding	1354.23	0.0579578	0.248793	0.232956	0.815796	0.944418	385
ENSMUSG00000024900	Cpt1a	protein_coding	1353.7	-0.239657	0.280825	-0.853404	0.393435	0.712379	386
ENSMUSG00000024978	Gpam	protein_coding	1341.76	0.878289	0.29187	3.00918	0.00261952	0.0461003	387
ENSMUSG00000031303	Map3k15	protein_coding	1340.88	-0.39653	0.174196	-2.27635	0.0228251	0.151564	388
ENSMUSG00000062980	Cped1	protein_coding	1337.63	-0.126307	0.192735	-0.655338	0.51225	0.799391	389
ENSMUSG00000037266	Rsrp1	protein_coding	1331.86	-0.203011	0.224296	-0.905103	0.365411	0.686607	390
ENSMUSG00000044477	Zfand3	protein_coding	1327.44	0.035218	0.174852	0.201416	0.840373	0.949783	391
ENSMUSG00000057130	Txnl4a	protein_coding	1322.92	-0.213114	0.179272	-1.18877	0.234529	0.549137	392
ENSMUSG00000056091	St3gal5	protein_coding	1319.24	-0.297296	0.174455	-1.70414	0.0883556	0.323105	393
ENSMUSG00000020321	Mdh1	protein_coding	1318.65	-0.462474	0.172707	-2.6778	0.00741075	0.0817096	394
ENSMUSG00000031431	Tsc22d3	protein_coding	1317.49	0.179189	0.174319	1.02793	0.303981	0.627231	395
ENSMUSG00000073652	Apol7d	lncRNA	1311.74	-0.0494335	0.321211	-0.153897	0.877691	0.963422	396
ENSMUSG00000026170	Cyp27a1	protein_coding	1308.39	0.00265917	0.192463	0.0138165	0.988976	0.998108	397
ENSMUSG00000025261	Huwe1	protein_coding	1308.29	-0.142796	0.212789	-0.671069	0.502176	0.792103	398
ENSMUSG00000044813	Shb	protein_coding	1306.85	-0.287171	0.165742	-1.73264	0.0831598	0.312794	399
ENSMUSG00000028906	Epb41	protein_coding	1305.27	-0.0179808	0.162518	-0.110639	0.911903	0.97487	400
ENSMUSG00000009545	Kcnq1	protein_coding	1301.87	0.147366	0.178511	0.825531	0.40907	0.725149	401
ENSMUSG00000039361	Picalm	protein_coding	1301.82	-0.0711777	0.177751	-0.400435	0.688836	0.893933	402
ENSMUSG00000032786	Alas1	protein_coding	1301	0.462458	0.350142	1.32077	0.186577	0.487071	403
ENSMUSG00000028479	Gne	protein_coding	1295.83	-0.300536	0.221126	-1.35912	0.174109	0.470014	404
ENSMUSG00000030382	Slc27a5	protein_coding	1291.83	-0.685611	0.188588	-3.63549	0.000277454	0.010813	405
ENSMUSG00000035459	Stab2	protein_coding	1283.61	0.0281536	0.146741	0.191859	0.847853	0.952257	406
ENSMUSG00000025137	Pcyt2	protein_coding	1280.34	0.0520865	0.13919	0.374212	0.708247	0.901645	407
ENSMUSG00000040328	Olfr56	protein_coding	1279	-0.725291	0.142092	-5.10438	3.31883e-07	5.52783e-05	408
ENSMUSG00000031010	Usp9x	protein_coding	1276.79	-0.276742	0.223982	-1.23556	0.216624	0.528932	409
ENSMUSG00000025278	Flnb	protein_coding	1274.56	0.723051	0.229435	3.15144	0.00162469	0.0336258	410
ENSMUSG00000004460	Dnajb11	protein_coding	1274.47	-0.415637	0.188592	-2.20389	0.0275318	0.167665	411
ENSMUSG00000026579	F5	protein_coding	1273.14	-0.281246	0.181576	-1.54891	0.121403	0.38529	412
ENSMUSG00000026072	Il1r1	protein_coding	1271.66	-0.120219	0.286295	-0.419914	0.674548	0.885883	413
ENSMUSG00000024127	Prepl	protein_coding	1268.5	0.559164	0.328504	1.70215	0.088727	0.323866	414
ENSMUSG00000069805	Fbp1	protein_coding	1261.89	0.143515	0.190002	0.755334	0.450049	0.757299	415
ENSMUSG00000022914	Brwd1	protein_coding	1259.32	-0.458159	0.183351	-2.4988	0.0124615	0.10573	416
ENSMUSG00000032238	Rora	protein_coding	1259.22	0.361323	0.136208	2.65273	0.00798429	0.0852734	417
ENSMUSG00000067225	Cyp2c54	protein_coding	1258.74	-2.06579	0.229778	-8.99038	2.46374e-19	4.92431e-16	418
ENSMUSG00000078515	Ddi2	protein_coding	1256.18	-0.293069	0.12765	-2.29589	0.0216823	0.148051	419
ENSMUSG00000035247	Hectd1	protein_coding	1255.73	-0.684638	0.157746	-4.34014	1.4239e-05	0.00120738	420
ENSMUSG00000030199	Etv6	protein_coding	1254.09	0.200554	0.100086	2.00381	0.0450901	0.223628	421
ENSMUSG00000055932	Fto	protein_coding	1252.85	0.157715	0.159675	0.987726	0.323287	0.64662	422
ENSMUSG00000069729	Arid1b	protein_coding	1251.61	0.257782	0.197378	1.30603	0.191543	0.494624	423
ENSMUSG00000032047	Acat1	protein_coding	1248.61	-0.517384	0.125731	-4.11502	3.87154e-05	0.00270833	424
ENSMUSG00000052595	A1cf	protein_coding	1245.36	0.169387	0.311879	0.543118	0.587049	0.839215	425
ENSMUSG00000116275	Zc3h11a	protein_coding	1244.64	-0.479622	0.247305	-1.93939	0.0524536	0.242546	426
ENSMUSG00000026970	Rbms1	protein_coding	1244.64	-0.112976	0.162838	-0.693791	0.487813	0.78243	427
ENSMUSG00000002588	Pon1	protein_coding	1244.01	-0.831477	0.111009	-7.49019	6.87731e-14	5.34558e-11	428
ENSMUSG00000070594	Cfhr4	protein_coding	1238.79	-0.209002	0.217683	-0.960122	0.336994	0.661645	429
ENSMUSG00000023923	Tbc1d5	protein_coding	1236.33	0.2981	0.21082	1.414	0.157361	0.444106	430
ENSMUSG00000061838	Suclg2	protein_coding	1235.88	0.135584	0.164998	0.821732	0.41123	0.726913	431
ENSMUSG00000022037	Clu	protein_coding	1226.99	-0.444893	0.222748	-1.99729	0.0457936	0.225254	432
ENSMUSG00000039115	Itga9	protein_coding	1221.25	0.27638	0.195039	1.41705	0.156468	0.442821	433
ENSMUSG00000025937	Lactb2	protein_coding	1220.78	0.225355	0.186413	1.2089	0.226702	0.540411	434
ENSMUSG00000036110	Slc17a2	protein_coding	1217.17	-0.551448	0.16208	-3.40232	0.000668164	0.0190393	435
ENSMUSG00000020368	Canx	protein_coding	1216.95	-0.450792	0.125829	-3.58257	0.000340229	0.012593	436
ENSMUSG00000031627	Irf2	protein_coding	1208.94	-0.130867	0.162538	-0.805148	0.420734	0.734343	437
ENSMUSG00000033278	Ptprm	protein_coding	1208.6	0.337172	0.128715	2.61952	0.00880541	0.0892728	438
ENSMUSG00000041540	Sox5	protein_coding	1206.99	0.217891	0.212616	1.02481	0.305452	0.628836	439
ENSMUSG00000073152	Gm10475	lncRNA	1205.21	-0.587496	0.204271	-2.87606	0.00402669	0.0586785	440
ENSMUSG00000001155	Ftcd	protein_coding	1205.01	-0.038197	0.164108	-0.232756	0.815951	0.944418	441
ENSMUSG00000026385	Dbi	protein_coding	1200.79	-0.394939	0.205962	-1.91753	0.05517	0.249478	442
ENSMUSG00000061232	H2-K1	protein_coding	1194.27	-0.490877	0.194942	-2.51807	0.0117998	0.103701	443
ENSMUSG00000029635	Cdk8	protein_coding	1193.75	-0.59999	0.175922	-3.41055	0.000648319	0.0186377	444
ENSMUSG00000021670	Hmgcr	protein_coding	1193.01	2.32254	0.376754	6.1646	7.06601e-10	2.24683e-07	445
ENSMUSG00000025453	Nnt	protein_coding	1192.68	-0.333424	0.168843	-1.97476	0.0482952	0.231642	446
ENSMUSG00000059602	Syn3	protein_coding	1189.27	-0.0609901	0.142088	-0.429241	0.667748	0.88278	447
ENSMUSG00000024222	Fkbp5	protein_coding	1189.19	-0.0174036	0.271163	-0.0641816	0.948826	0.987357	448
ENSMUSG00000039007	Cpq	protein_coding	1187.73	0.278619	0.175285	1.58952	0.111943	0.368775	449
ENSMUSG00000043940	Wdfy3	protein_coding	1187.57	0.218351	0.1769	1.23432	0.217084	0.529132	450
ENSMUSG00000018501	Ncor1	protein_coding	1184.68	-0.15716	0.162029	-0.969953	0.33207	0.65538	451
ENSMUSG00000071856	Mcc	protein_coding	1180.64	-0.50046	0.214493	-2.33322	0.0196368	0.138827	452
ENSMUSG00000026031	Cflar	protein_coding	1178.75	-0.352595	0.143707	-2.45357	0.0141445	0.114789	453
ENSMUSG00000020220	Vps13d	protein_coding	1176.95	0.0175549	0.130501	0.13452	0.892991	0.969551	454
ENSMUSG00000079557	Marchf2	protein_coding	1175.55	-0.502049	0.185451	-2.70718	0.00678578	0.0778834	455
ENSMUSG00000058152	Chsy3	protein_coding	1174.65	0.228189	0.226361	1.00807	0.313419	0.637918	456
ENSMUSG00000025314	Ptprj	protein_coding	1174.57	0.606779	0.25552	2.37468	0.0175642	0.130021	457
ENSMUSG00000069874	Irgm2	protein_coding	1174.45	-0.3792	0.155598	-2.43706	0.0148074	0.117443	458
ENSMUSG00000020571	Pdia6	protein_coding	1170.01	-0.760755	0.175218	-4.34176	1.41346e-05	0.00120738	459
ENSMUSG00000021134	Srsf5	protein_coding	1169.05	-0.430602	0.138662	-3.1054	0.00190021	0.037088	460
ENSMUSG00000022445	Cyp2d26	protein_coding	1168.55	-0.367632	0.143453	-2.56275	0.0103848	0.0965404	461
ENSMUSG00000024066	Xdh	protein_coding	1166.6	-0.00881816	0.148134	-0.0595282	0.952531	0.989452	462
ENSMUSG00000054509	Parp4	protein_coding	1164.79	0.269803	0.154981	1.74088	0.0817043	0.310042	463
ENSMUSG00000033898	Cfhr2	protein_coding	1158	-0.328943	0.196576	-1.67336	0.0942557	0.33547	464
ENSMUSG00000042348	Arl15	protein_coding	1156.46	0.46231	0.203952	2.26676	0.0234049	0.15388	465
ENSMUSG00000010517	Faf1	protein_coding	1152.98	0.00966994	0.196637	0.0491766	0.960779	0.991544	466
ENSMUSG00000022270	Retreg1	protein_coding	1150.6	-0.734421	0.324859	-2.26074	0.0237755	0.155227	467
ENSMUSG00000055065	Ddx17	protein_coding	1147.07	-0.231529	0.141769	-1.63314	0.102439	0.351215	468
ENSMUSG00000038518	Jarid2	protein_coding	1143.65	-0.589077	0.308284	-1.91083	0.0560269	0.251887	469
ENSMUSG00000019990	Pde7b	protein_coding	1141.96	0.397686	0.210652	1.88789	0.0590412	0.25948	470
ENSMUSG00000037058	Paip2	protein_coding	1141.82	0.181892	0.211417	0.860345	0.389599	0.709013	471
ENSMUSG00000028179	Cth	protein_coding	1141.3	-0.192126	0.280755	-0.684321	0.493773	0.786472	472
ENSMUSG00000021069	Pygl	protein_coding	1137.97	-0.327932	0.141234	-2.32191	0.0202377	0.141573	473
ENSMUSG00000091514	Gm17484	lncRNA	1137.92	-0.630774	0.191691	-3.29058	0.0009998	0.0251022	474
ENSMUSG00000056342	Usp34	protein_coding	1134.22	-0.122263	0.178398	-0.685338	0.493131	0.786247	475
ENSMUSG00000024921	Smarca2	protein_coding	1132.49	0.246984	0.209817	1.17714	0.23914	0.553372	476
ENSMUSG00000028559	Osbpl9	protein_coding	1131.36	-0.0775521	0.205264	-0.377815	0.705568	0.90073	477
ENSMUSG00000028132	Tlcd4	protein_coding	1130.51	-0.422093	0.180355	-2.34035	0.0192657	0.137104	478
ENSMUSG00000022139	Mbnl2	protein_coding	1130.43	0.121284	0.234818	0.516505	0.605502	0.849857	479
ENSMUSG00000020305	Asb3	protein_coding	1128.97	-0.117588	0.153185	-0.767625	0.44271	0.751602	480
ENSMUSG00000054263	Lifr	protein_coding	1128.89	-0.684464	0.171457	-3.99204	6.55087e-05	0.00403758	481
ENSMUSG00000025127	Gcgr	protein_coding	1127.46	-0.143927	0.12683	-1.1348	0.256457	0.575476	482
ENSMUSG00000036053	Fmnl2	protein_coding	1126.02	-0.0570078	0.268789	-0.212091	0.832036	0.947194	483
ENSMUSG00000026219	Trip12	protein_coding	1125.17	0.0401246	0.222692	0.18018	0.857011	0.955566	484
ENSMUSG00000044471	Lncpint	lncRNA	1124.35	-0.399578	0.239615	-1.66758	0.0953983	0.337965	485
ENSMUSG00000029068	Ccnl2	protein_coding	1120.95	-0.437141	0.14473	-3.02038	0.00252454	0.0451162	486
ENSMUSG00000061959	Ces1e	protein_coding	1120.72	-0.382697	0.278194	-1.37565	0.16893	0.463067	487
ENSMUSG00000032350	Gclc	protein_coding	1120.49	-0.603743	0.144507	-4.17796	2.9413e-05	0.00218892	488
ENSMUSG00000033487	Fndc3a	protein_coding	1119.97	-0.205969	0.166146	-1.23969	0.215089	0.526932	489
ENSMUSG00000017950	Hnf4a	protein_coding	1117.48	-0.373517	0.215652	-1.73203	0.0832676	0.313087	490
ENSMUSG00000063683	Glyat	protein_coding	1114.84	-0.211994	0.194099	-1.09219	0.274749	0.595879	491
ENSMUSG00000022323	Rida	protein_coding	1113.81	-0.699017	0.177312	-3.9423	8.07055e-05	0.00474433	492
ENSMUSG00000020592	Sdc1	protein_coding	1110.85	0.212241	0.152286	1.39369	0.16341	0.453534	493
ENSMUSG00000013663	Pten	protein_coding	1110.63	0.25653	0.217147	1.18136	0.237459	0.551498	494
ENSMUSG00000030168	Adipor2	protein_coding	1109.86	-0.0313423	0.188229	-0.166511	0.867755	0.959757	495
ENSMUSG00000025823	Pdia4	protein_coding	1108.04	-0.789985	0.160778	-4.91351	8.94592e-07	0.000133152	496
ENSMUSG00000042213	Zfand4	protein_coding	1107.91	0.271805	0.198718	1.36779	0.171378	0.466308	497
ENSMUSG00000030629	Zfand6	protein_coding	1107.05	-0.483612	0.271334	-1.78235	0.0746926	0.293711	498
ENSMUSG00000029162	Khk	protein_coding	1105.51	0.0802333	0.225095	0.356442	0.72151	0.907071	499
ENSMUSG00000024120	Lrpprc	protein_coding	1105.31	-0.272855	0.136853	-1.99378	0.0461758	0.225732	500
ENSMUSG00000030244	Gys2	protein_coding	1104.69	-0.923371	0.243809	-3.78727	0.000152313	0.0073483	501
ENSMUSG00000039648	Kyat1	protein_coding	1102.72	0.0829468	0.151257	0.548383	0.583429	0.837497	502
ENSMUSG00000031129	Slc9a9	protein_coding	1101.53	0.436627	0.162504	2.68687	0.0072125	0.0805991	503
ENSMUSG00000035835	Plppr3	protein_coding	1101.44	-0.409121	0.163676	-2.49958	0.012434	0.105605	504
ENSMUSG00000084950	Gm5577	lncRNA	1101.39	-0.380745	0.237675	-1.60196	0.109164	0.363254	505
ENSMUSG00000023070	Rgn	protein_coding	1098.41	-0.558981	0.195523	-2.8589	0.00425109	0.0604319	506
ENSMUSG00000024140	Epas1	protein_coding	1096.87	-0.327395	0.220891	-1.48215	0.138299	0.415403	507
ENSMUSG00000036885	Arhgef26	protein_coding	1095.82	0.0616587	0.317432	0.194242	0.845986	0.951784	508
ENSMUSG00000094410	Zbed6	protein_coding	1092.2	-0.3703	0.222685	-1.66289	0.0963348	0.339837	509
ENSMUSG00000021709	Erbin	protein_coding	1089.55	-0.215475	0.22295	-0.966471	0.333808	0.657585	510
ENSMUSG00000046876	Atxn1	protein_coding	1087.79	-0.364351	0.196217	-1.85687	0.063329	0.268206	511
ENSMUSG00000030671	Pde3b	protein_coding	1087.79	0.187472	0.26187	0.715899	0.474054	0.773899	512
ENSMUSG00000028273	Pdlim5	protein_coding	1086.58	-0.0269646	0.220511	-0.122283	0.902675	0.972909	513
ENSMUSG00000026740	Dnajc1	protein_coding	1085.87	0.0462885	0.196125	0.236016	0.813421	0.943229	514
ENSMUSG00000026991	Pkp4	protein_coding	1085.69	-0.00877535	0.201638	-0.0435204	0.965287	0.991799	515
ENSMUSG00000022383	Ppara	protein_coding	1084.18	0.298056	0.294254	1.01292	0.311097	0.635133	516
ENSMUSG00000025762	Larp1b	protein_coding	1082.99	-0.257946	0.184976	-1.39448	0.163171	0.453387	517
ENSMUSG00000024073	Birc6	protein_coding	1082.76	-0.147563	0.210239	-0.701882	0.482753	0.77912	518
ENSMUSG00000059439	Bcas3	protein_coding	1081.07	-0.0446423	0.168413	-0.265077	0.79095	0.93502	519
ENSMUSG00000030313	Dennd5b	protein_coding	1080.98	-0.20086	0.204659	-0.981438	0.326377	0.649642	520
ENSMUSG00000003585	Sec14l2	protein_coding	1076.83	-0.0790605	0.124508	-0.634981	0.525441	0.806275	521
ENSMUSG00000027690	Slc2a2	protein_coding	1075.98	-0.37875	0.147062	-2.57544	0.0100112	0.0944234	522
ENSMUSG00000029727	Cyp3a13	protein_coding	1075.95	-0.149787	0.348334	-0.430009	0.667189	0.88247	523
ENSMUSG00000047126	Cltc	protein_coding	1073.27	-0.25351	0.152697	-1.66022	0.0968704	0.340617	524
ENSMUSG00000036892	Prodh2	protein_coding	1070.34	0.324344	0.132231	2.45285	0.014173	0.114857	525
ENSMUSG00000021620	Acot12	protein_coding	1068.03	-0.598367	0.273598	-2.18703	0.0287406	0.171336	526
ENSMUSG00000089678	Agxt2	protein_coding	1067.34	-0.116238	0.111845	-1.03928	0.298674	0.620914	527
ENSMUSG00000041650	Pcca	protein_coding	1065.94	0.502338	0.185662	2.70566	0.00681681	0.0779637	528
ENSMUSG00000057982	Zfp809	protein_coding	1065.57	-0.0917945	0.243858	-0.376426	0.7066	0.90073	529
ENSMUSG00000037286	Stag1	protein_coding	1064.15	0.0280766	0.23143	0.121318	0.903439	0.973084	530
ENSMUSG00000017132	Cyth1	protein_coding	1063.77	0.174289	0.133406	1.30646	0.191396	0.494624	531
ENSMUSG00000035325	Sec31a	protein_coding	1062.49	-0.267987	0.165347	-1.62076	0.10507	0.35689	532
ENSMUSG00000020964	Sel1l	protein_coding	1062.39	-0.573526	0.164057	-3.49591	0.000472454	0.0156267	533
ENSMUSG00000054477	Kcnn2	protein_coding	1061.28	0.132043	0.234367	0.563404	0.57316	0.83296	534
ENSMUSG00000027761	Aadac	protein_coding	1059.46	-0.105924	0.111942	-0.946234	0.344029	0.668736	535
ENSMUSG00000027605	Acss2	protein_coding	1059.31	1.01538	0.316785	3.20526	0.00134943	0.0300634	536
ENSMUSG00000045983	Eif4g1	protein_coding	1054.94	-0.259427	0.160478	-1.61659	0.105967	0.357938	537
ENSMUSG00000073424	Cyp4f15	protein_coding	1054.92	-0.154759	0.167617	-0.923289	0.355857	0.678137	538
ENSMUSG00000005886	Ncoa2	protein_coding	1051.68	0.106334	0.216662	0.490781	0.623582	0.859263	539
ENSMUSG00000001891	Ugp2	protein_coding	1050.48	-0.977351	0.221662	-4.4092	1.03754e-05	0.000980826	540
ENSMUSG00000010609	Psen2	protein_coding	1050.27	-0.333456	0.136263	-2.44715	0.014399	0.115979	541
ENSMUSG00000021111	Papola	protein_coding	1050.16	-0.211892	0.136255	-1.55512	0.119918	0.38271	542
ENSMUSG00000032883	Acsl3	protein_coding	1048.59	0.399257	0.245305	1.62759	0.103612	0.353059	543
ENSMUSG00000036103	Colec12	protein_coding	1046.78	0.452936	0.233564	1.93924	0.0524726	0.242546	544
ENSMUSG00000039783	Kmo	protein_coding	1040.24	-0.47791	0.185938	-2.57026	0.0101623	0.0954232	545
ENSMUSG00000030747	Dgat2	protein_coding	1038.44	-0.253165	0.134377	-1.884	0.0595653	0.261083	546
ENSMUSG00000024983	Vti1a	protein_coding	1035.92	0.231137	0.153994	1.50094	0.13337	0.408607	547
ENSMUSG00000014592	Camta1	protein_coding	1035.89	0.870148	0.153769	5.6588	1.52434e-08	3.55451e-06	548
ENSMUSG00000008682	Rpl10	protein_coding	1035.51	-0.440955	0.174772	-2.52302	0.0116351	0.102834	549
ENSMUSG00000078671	Chd2	protein_coding	1034.35	-0.056773	0.238259	-0.238283	0.811662	0.943229	550
ENSMUSG00000032115	Hyou1	protein_coding	1033.4	-0.571456	0.210033	-2.72079	0.00651267	0.0766993	551
ENSMUSG00000073481	Mtarc2	protein_coding	1031.99	-0.38178	0.162866	-2.34414	0.019071	0.136322	552
ENSMUSG00000035354	Uvrag	protein_coding	1030.49	0.528417	0.160125	3.30002	0.000966776	0.0244704	553
ENSMUSG00000063558	Aox1	protein_coding	1029.78	-0.344041	0.184478	-1.86494	0.06219	0.26571	554
ENSMUSG00000032536	Trak1	protein_coding	1028.13	0.155907	0.160297	0.972611	0.330747	0.654246	555
ENSMUSG00000022094	Slc39a14	protein_coding	1027.05	-0.113753	0.306791	-0.370784	0.710798	0.902796	556
ENSMUSG00000024283	Wac	protein_coding	1027.03	-0.0615502	0.26859	-0.22916	0.818744	0.945087	557
ENSMUSG00000026004	Kansl1l	protein_coding	1025.63	-0.0516636	0.225585	-0.229021	0.818853	0.945087	558
ENSMUSG00000032263	Bckdhb	protein_coding	1021.27	0.401127	0.206752	1.94013	0.0523634	0.242348	559
ENSMUSG00000055301	Adh7	protein_coding	1017.98	-0.360633	0.188632	-1.91184	0.0558972	0.251466	560
ENSMUSG00000042102	Dmgdh	protein_coding	1017.21	0.223679	0.177329	1.26138	0.207173	0.515848	561
ENSMUSG00000013736	Trnt1	protein_coding	1014.33	-0.496585	0.187813	-2.64404	0.00819226	0.0863087	562
ENSMUSG00000035877	Zhx3	protein_coding	1013.58	-0.0930329	0.231021	-0.402704	0.687166	0.892761	563
ENSMUSG00000030557	Mef2a	protein_coding	1012.59	0.0770425	0.247314	0.311517	0.755408	0.921118	564
ENSMUSG00000017421	Zfp207	protein_coding	1012.28	-0.199492	0.143334	-1.39179	0.163985	0.454149	565
ENSMUSG00000025950	Idh1	protein_coding	1010.69	-0.163587	0.187804	-0.871049	0.383727	0.702989	566
ENSMUSG00000048410	Zfp407	protein_coding	1008.83	0.327552	0.159964	2.04766	0.0405935	0.210391	567
ENSMUSG00000021751	Acox2	protein_coding	1007.34	-0.391673	0.113786	-3.4422	0.000576998	0.0175114	568
ENSMUSG00000020640	Itsn2	protein_coding	1006.38	-0.0636855	0.168646	-0.377627	0.705708	0.90073	569
ENSMUSG00000000326	Comt	protein_coding	1004.01	-0.10371	0.251691	-0.412056	0.680299	0.888887	570
ENSMUSG00000030016	Zfp638	protein_coding	1000.5	-0.157059	0.188869	-0.831575	0.405649	0.721859	571
ENSMUSG00000091119	Ccdc152	protein_coding	999.312	-0.577936	0.182334	-3.16966	0.00152619	0.0322551	572
ENSMUSG00000022377	Asap1	protein_coding	996.391	0.251337	0.138579	1.81368	0.0697275	0.283045	573
ENSMUSG00000015536	Mocs2	protein_coding	993.87	-0.300655	0.15595	-1.92789	0.0538684	0.246057	574
ENSMUSG00000025862	Stag2	protein_coding	992.422	-0.268075	0.243175	-1.1024	0.27029	0.590234	575
ENSMUSG00000051285	Pcmtd1	protein_coding	991.368	0.260488	0.26046	1.00011	0.317258	0.641624	576
ENSMUSG00000022681	Ntan1	protein_coding	989.344	-0.279479	0.184982	-1.51085	0.130827	0.403707	577
ENSMUSG00000034450	Gulo	protein_coding	987.363	-0.105075	0.15079	-0.696831	0.485909	0.781406	578
ENSMUSG00000030172	Erc1	protein_coding	986.687	0.235645	0.186903	1.26079	0.207385	0.516109	579
ENSMUSG00000037876	Jmjd1c	protein_coding	985.644	-0.00147865	0.210482	-0.00702505	0.994395	0.998696	580
ENSMUSG00000054733	Msra	protein_coding	985.257	0.29438	0.172727	1.70431	0.0883229	0.323105	581
ENSMUSG00000042284	Itga1	protein_coding	984.715	-0.248453	0.12783	-1.94361	0.051942	0.240955	582
ENSMUSG00000035248	Tut7	protein_coding	981.489	-0.370776	0.113798	-3.25819	0.00112124	0.0273298	583
ENSMUSG00000072294	Klf12	protein_coding	980.849	0.503875	0.252807	1.99312	0.0462485	0.226009	584
ENSMUSG00000034135	Sik3	protein_coding	979.993	0.0615203	0.130053	0.473042	0.636183	0.866737	585
ENSMUSG00000005514	Por	protein_coding	978.172	-0.526891	0.291061	-1.81024	0.0702582	0.284017	586
ENSMUSG00000060579	Fhit	protein_coding	976.347	0.887928	0.217542	4.08163	4.47206e-05	0.00303731	587
ENSMUSG00000070644	Etnk2	protein_coding	973.535	-0.0505553	0.175615	-0.287875	0.773442	0.929425	588
ENSMUSG00000072501	Phf20l1	protein_coding	973.226	-0.13788	0.17948	-0.768217	0.442358	0.751602	589
ENSMUSG00000007817	Zmiz1	protein_coding	972.541	0.163365	0.17999	0.907635	0.364071	0.685719	590
ENSMUSG00000028158	Mttp	protein_coding	969.403	-0.273593	0.129528	-2.11223	0.0346667	0.19118	591
ENSMUSG00000067288	Rps28	protein_coding	966.376	-0.530077	0.178013	-2.97774	0.00290381	0.0491589	592
ENSMUSG00000062110	Scfd2	protein_coding	965.438	0.00403734	0.24178	0.0166984	0.986677	0.997357	593
ENSMUSG00000006191	Cdkal1	protein_coding	962.76	0.426088	0.116817	3.64749	0.000264816	0.0105257	594
ENSMUSG00000034903	Cobll1	protein_coding	962.625	0.023238	0.26553	0.0875156	0.930262	0.980584	595
ENSMUSG00000040430	Pitpnc1	protein_coding	961.266	0.213591	0.121986	1.75094	0.0799556	0.305715	596
ENSMUSG00000062078	Qk	protein_coding	960.333	-0.00896297	0.228659	-0.039198	0.968733	0.992279	597
ENSMUSG00000034269	Setd5	protein_coding	957.494	-0.071847	0.198925	-0.361175	0.717968	0.905861	598
ENSMUSG00000023150	Ivns1abp	protein_coding	955.272	-0.207654	0.189849	-1.09379	0.274049	0.594958	599
ENSMUSG00000054640	Slc8a1	protein_coding	954.632	0.305971	0.215126	1.42229	0.154943	0.440164	600
ENSMUSG00000039210	Gpatch2	protein_coding	952.653	-0.106909	0.142751	-0.748919	0.453906	0.760272	601
ENSMUSG00000037720	Tmem33	protein_coding	951.928	-0.25869	0.150754	-1.71597	0.086167	0.31851	602
ENSMUSG00000026398	Nr5a2	protein_coding	951.585	-0.230172	0.144253	-1.59561	0.110577	0.365914	603
ENSMUSG00000040640	Erc2	protein_coding	949.456	0.264704	0.210694	1.25635	0.208991	0.518989	604
ENSMUSG00000009569	Mrtfb	protein_coding	948.484	0.501979	0.220698	2.27451	0.0229354	0.152153	605
ENSMUSG00000026864	Hspa5	protein_coding	948.39	-0.826695	0.272356	-3.03535	0.0024026	0.0434906	606
ENSMUSG00000028715	Cyp4a14	protein_coding	947.938	-4.5242	0.737364	-6.13564	8.48155e-10	2.57968e-07	607
ENSMUSG00000038145	Snrk	protein_coding	947.261	0.182646	0.211131	0.865084	0.386993	0.706289	608
ENSMUSG00000004633	Chn2	protein_coding	945.26	0.382222	0.199149	1.91928	0.0549489	0.24888	609
ENSMUSG00000074794	Arrdc3	protein_coding	944.984	0.0464139	0.352483	0.131677	0.89524	0.970653	610
ENSMUSG00000046794	Ppp1r3b	protein_coding	944.471	0.636928	0.135495	4.70076	2.59193e-06	0.000328907	611
ENSMUSG00000030934	Oat	protein_coding	944.055	-0.337003	0.155233	-2.17095	0.0299348	0.175018	612
ENSMUSG00000034066	Farp2	protein_coding	942.899	-0.298968	0.246286	-1.2139	0.224785	0.538375	613
ENSMUSG00000040850	Psme4	protein_coding	942.486	-0.195181	0.173548	-1.12465	0.260737	0.580329	614
ENSMUSG00000049152	Ugt3a2	protein_coding	941.872	-0.471973	0.141165	-3.34342	0.000827535	0.0218867	615
ENSMUSG00000062202	Btbd9	protein_coding	940.821	0.31276	0.145105	2.1554	0.0311302	0.179788	616
ENSMUSG00000021051	Ppp2r5e	protein_coding	940.228	0.263538	0.183655	1.43496	0.151298	0.435959	617
ENSMUSG00000045038	Prkce	protein_coding	939.466	0.492125	0.148407	3.31604	0.000913024	0.0234388	618
ENSMUSG00000030126	Tmcc1	protein_coding	938.704	0.0870334	0.149753	0.581179	0.56112	0.82689	619
ENSMUSG00000022141	Nipbl	protein_coding	938.489	-0.0248015	0.225542	-0.109964	0.912438	0.975026	620
ENSMUSG00000022751	Nit2	protein_coding	937.453	-0.320964	0.181107	-1.77223	0.0763557	0.29803	621
ENSMUSG00000026425	Srgap2	protein_coding	936.525	0.273661	0.172908	1.5827	0.113491	0.371687	622
ENSMUSG00000052539	Magi3	protein_coding	935.27	0.0726219	0.244153	0.297444	0.766128	0.92581	623
ENSMUSG00000031586	Rbpms	protein_coding	933.904	-0.622645	0.171725	-3.62582	0.000288041	0.0110714	624
ENSMUSG00000030691	Fchsd2	protein_coding	929.211	0.375604	0.29691	1.26504	0.205855	0.513757	625
ENSMUSG00000052928	Ctif	protein_coding	928.481	-0.158169	0.143022	-1.10591	0.268767	0.588101	626
ENSMUSG00000022836	Mylk	protein_coding	927.82	0.2959	0.177156	1.67028	0.0948634	0.336947	627
ENSMUSG00000038774	Ascc3	protein_coding	923.099	-0.0379284	0.189559	-0.200087	0.841412	0.950177	628
ENSMUSG00000058317	Ube2e2	protein_coding	922.165	0.455426	0.261867	1.73915	0.0820083	0.31069	629
ENSMUSG00000060012	Kif13b	protein_coding	921.591	0.0742362	0.151171	0.491074	0.623374	0.859263	630
ENSMUSG00000005534	Insr	protein_coding	916.664	-0.121484	0.192057	-0.632545	0.527031	0.807388	631
ENSMUSG00000070565	Rasal2	protein_coding	915.062	0.0785427	0.224526	0.349815	0.726477	0.908486	632
ENSMUSG00000022108	Itm2b	protein_coding	914.856	-0.419798	0.164081	-2.55847	0.0105133	0.0971956	633
ENSMUSG00000048827	Pkd1l3	protein_coding	913.287	-0.272603	0.173887	-1.5677	0.116951	0.378119	634
ENSMUSG00000044167	Foxo1	protein_coding	912.346	0.120365	0.198661	0.605879	0.544595	0.81758	635
ENSMUSG00000032076	Cadm1	protein_coding	911.993	0.644536	0.18499	3.48417	0.000493661	0.0160998	636
ENSMUSG00000027184	Caprin1	protein_coding	910.961	-0.343938	0.152271	-2.25872	0.0239009	0.155795	637
ENSMUSG00000004980	Hnrnpa2b1	protein_coding	909.599	-0.430836	0.128292	-3.35825	0.000784373	0.0212677	638
ENSMUSG00000021091	Serpina3n	protein_coding	907.636	-1.13362	0.759319	-1.49295	0.135451	0.411472	639
ENSMUSG00000019838	Slc16a10	protein_coding	907.629	-0.23556	0.14864	-1.58476	0.11302	0.370841	640
ENSMUSG00000026872	Zeb2	protein_coding	907.499	0.239874	0.224063	1.07056	0.284365	0.607043	641
ENSMUSG00000026473	Glul	protein_coding	905.699	-0.589779	0.238608	-2.47175	0.0134452	0.11144	642
ENSMUSG00000001472	Tcf25	protein_coding	905.402	-0.36121	0.152418	-2.36986	0.0177948	0.130966	643
ENSMUSG00000061947	Serpina10	protein_coding	905.276	-0.118853	0.354477	-0.335291	0.737406	0.913255	644
ENSMUSG00000024524	Gnal	protein_coding	902.99	-0.214453	0.149367	-1.43575	0.151073	0.4356	645
ENSMUSG00000031594	Fgl1	protein_coding	902.64	-0.328974	0.895654	-0.3673	0.713395	0.903268	646
ENSMUSG00000015656	Hspa8	protein_coding	900.828	-0.221199	0.248112	-0.89153	0.372645	0.69294	647
ENSMUSG00000042453	Reln	protein_coding	899.443	-0.141361	0.127999	-1.10439	0.269422	0.588982	648
ENSMUSG00000021327	Zkscan3	protein_coding	897.499	-0.588211	0.181385	-3.24288	0.00118328	0.0282514	649
ENSMUSG00000025609	Mkln1	protein_coding	897.429	-0.0615669	0.209794	-0.293463	0.769168	0.92739	650
ENSMUSG00000039286	Fndc3b	protein_coding	895.19	0.225046	0.228028	0.986922	0.323681	0.646946	651
ENSMUSG00000029629	Phf14	protein_coding	894.795	0.0237944	0.255295	0.0932033	0.925742	0.978548	652
ENSMUSG00000029647	Pan3	protein_coding	894.43	-0.0233223	0.194226	-0.120078	0.904421	0.973084	653
ENSMUSG00000058351	Smim4	protein_coding	893.106	-0.406528	0.225084	-1.80612	0.0708999	0.28521	654
ENSMUSG00000021477	Ctsl	protein_coding	893.091	-0.38775	0.233935	-1.65752	0.0974154	0.341354	655
ENSMUSG00000046840	Hnf4aos	lncRNA	893.089	0.0864897	0.193672	0.446578	0.65518	0.877021	656
ENSMUSG00000022680	Pdxdc1	protein_coding	892.471	-0.268477	0.152877	-1.75617	0.0790596	0.30388	657
ENSMUSG00000058761	Rnf169	protein_coding	891.715	0.0829493	0.188583	0.439855	0.660042	0.879744	658
ENSMUSG00000026526	Fh1	protein_coding	891.567	-0.349206	0.261029	-1.33781	0.180959	0.479475	659
ENSMUSG00000024431	Nr3c1	protein_coding	890.662	0.471182	0.276579	1.70361	0.0884544	0.323293	660
ENSMUSG00000040774	Cept1	protein_coding	888.737	-0.234381	0.223423	-1.04905	0.294157	0.61647	661
ENSMUSG00000037270	4932438A13Rik	protein_coding	888.324	-0.201397	0.192265	-1.0475	0.294868	0.617087	662
ENSMUSG00000022533	Atp13a3	protein_coding	887.01	-0.240315	0.19303	-1.24496	0.213145	0.524466	663
ENSMUSG00000032418	Me1	protein_coding	885.211	0.716044	0.257005	2.78612	0.00533439	0.06866	664
ENSMUSG00000017978	Cadps2	protein_coding	885.047	0.285171	0.13177	2.16415	0.0304527	0.177305	665
ENSMUSG00000024483	Ankhd1	protein_coding	883.574	-0.197332	0.209399	-0.942374	0.346001	0.669675	666
ENSMUSG00000024817	Uhrf2	protein_coding	882.001	-0.0260944	0.14592	-0.178827	0.858074	0.95637	667
ENSMUSG00000044340	Phlpp1	protein_coding	880.612	-0.254597	0.217789	-1.16901	0.2424	0.557401	668
ENSMUSG00000032349	Elovl5	protein_coding	879.026	0.812716	0.235891	3.4453	0.000570417	0.0174251	669
ENSMUSG00000035686	Thrsp	protein_coding	878.866	2.35209	0.350608	6.7086	1.96504e-11	9.8189e-09	670
ENSMUSG00000047213	Ythdf3	protein_coding	878.766	-0.258177	0.234131	-1.1027	0.270155	0.590124	671
ENSMUSG00000047731	Wbp1l	protein_coding	878.48	-0.145663	0.166835	-0.873098	0.382609	0.702137	672
ENSMUSG00000063229	Ldha	protein_coding	878.457	-0.0897431	0.267502	-0.335486	0.737259	0.913255	673
ENSMUSG00000064138	Fam172a	protein_coding	877.401	0.146646	0.184725	0.793858	0.427278	0.739765	674
ENSMUSG00000040536	Necab1	protein_coding	877.221	0.333606	0.160782	2.0749	0.0379959	0.202907	675
ENSMUSG00000032014	Oaf	protein_coding	876.85	-0.277631	0.138174	-2.00929	0.0445061	0.22221	676
ENSMUSG00000006932	Ctnnb1	protein_coding	876.376	-0.304023	0.190712	-1.59415	0.110902	0.366643	677
ENSMUSG00000025075	Habp2	protein_coding	876.245	-0.0168284	0.197801	-0.0850772	0.9322	0.981444	678
ENSMUSG00000018171	Vmp1	protein_coding	875.665	-0.253318	0.296134	-0.855416	0.392321	0.711559	679
ENSMUSG00000024292	Cyp4f14	protein_coding	875.633	-0.246033	0.154081	-1.59678	0.110314	0.365762	680
ENSMUSG00000047921	Trappc9	protein_coding	873.909	0.295116	0.103236	2.85864	0.00425455	0.0604319	681
ENSMUSG00000022136	Dnajc3	protein_coding	873.601	-0.625024	0.135205	-4.62278	3.78625e-06	0.000445155	682
ENSMUSG00000021420	Fars2	protein_coding	873.071	0.265534	0.162831	1.63074	0.102946	0.352156	683
ENSMUSG00000025982	Sf3b1	protein_coding	872.069	-0.249747	0.208194	-1.19959	0.230301	0.544539	684
ENSMUSG00000033427	Upb1	protein_coding	871.62	-0.541468	0.161331	-3.35626	0.000790053	0.0213391	685
ENSMUSG00000001542	Ell2	protein_coding	870.724	-0.198424	0.190858	-1.03965	0.298505	0.620834	686
ENSMUSG00000034456	Uroc1	protein_coding	870.05	0.0551377	0.199688	0.27612	0.782456	0.931576	687
ENSMUSG00000030451	Herc2	protein_coding	869.104	-0.0606965	0.155167	-0.391168	0.695673	0.89657	688
ENSMUSG00000020300	Cpeb4	protein_coding	868.622	-0.439912	0.258018	-1.70497	0.0882008	0.323041	689
ENSMUSG00000022770	Dlg1	protein_coding	867.076	-0.167491	0.206853	-0.809712	0.418106	0.731672	690
ENSMUSG00000017493	Igfbp4	protein_coding	867.073	-0.361327	0.171054	-2.11235	0.0346561	0.19118	691
ENSMUSG00000024985	Tcf7l2	protein_coding	866.624	0.207061	0.167377	1.23709	0.216052	0.528274	692
ENSMUSG00000056268	Dennd1b	protein_coding	863.214	-0.158244	0.157181	-1.00676	0.314049	0.638549	693
ENSMUSG00000022982	Sod1	protein_coding	861.714	-0.290976	0.219791	-1.32388	0.185543	0.486494	694
ENSMUSG00000021559	Dapk1	protein_coding	859.35	0.35091	0.189549	1.85129	0.0641285	0.270166	695
ENSMUSG00000026870	Cutal	protein_coding	858.196	0.151908	0.187125	0.811797	0.416908	0.731117	696
ENSMUSG00000060803	Gstp1	protein_coding	857.888	-1.00611	0.163377	-6.15824	7.35565e-10	2.28695e-07	697
ENSMUSG00000039852	Rere	protein_coding	856.164	0.0942224	0.145828	0.646119	0.518202	0.802187	698
ENSMUSG00000025059	Gk	protein_coding	855.374	-0.0378947	0.251667	-0.150575	0.880311	0.964256	699
ENSMUSG00000033713	Foxn3	protein_coding	855.063	0.25712	0.165206	1.55636	0.119622	0.382195	700
ENSMUSG00000024782	Ak3	protein_coding	854.901	-0.136478	0.163694	-0.833738	0.404429	0.721308	701
ENSMUSG00000029669	Tspan12	protein_coding	849.385	-0.185019	0.196297	-0.942546	0.345913	0.669675	702
ENSMUSG00000032314	Etfa	protein_coding	848.418	-0.223866	0.209618	-1.06798	0.285531	0.607994	703
ENSMUSG00000038267	Slc22a23	protein_coding	848.108	0.757172	0.167171	4.52932	5.91747e-06	0.00066233	704
ENSMUSG00000031355	Arhgap6	protein_coding	847.97	0.0276762	0.322698	0.0857651	0.931653	0.981386	705
ENSMUSG00000068874	Selenbp1	protein_coding	845.543	-0.36718	0.263777	-1.39201	0.163919	0.454137	706
ENSMUSG00000023942	Slc29a1	protein_coding	845.382	-0.144162	0.124015	-1.16245	0.245051	0.560956	707
ENSMUSG00000032497	Lrrfip2	protein_coding	845.326	-0.106014	0.154169	-0.687646	0.491676	0.78506	708
ENSMUSG00000032038	St3gal4	protein_coding	844.678	0.00318871	0.160538	0.0198627	0.984153	0.996992	709
ENSMUSG00000001249	Hpn	protein_coding	844.653	-0.222964	0.138309	-1.61207	0.106946	0.359201	710
ENSMUSG00000024908	Ppp6r3	protein_coding	843.8	-0.00636913	0.13464	-0.0473049	0.96227	0.991544	711
ENSMUSG00000026553	Copa	protein_coding	840.929	-0.265713	0.157034	-1.69207	0.0906327	0.328508	712
ENSMUSG00000059263	Usp47	protein_coding	839.342	-0.283178	0.148827	-1.90273	0.0570763	0.255211	713
ENSMUSG00000050812	Ecpas	protein_coding	838.956	-0.0370815	0.200059	-0.185352	0.852953	0.954417	714
ENSMUSG00000021492	F12	protein_coding	838.13	-0.349397	0.139431	-2.50587	0.012215	0.104827	715
ENSMUSG00000090165	Ugt1a10	protein_coding	838.025	-1.61481	0.195421	-8.26326	1.41747e-16	1.73986e-13	716
ENSMUSG00000029004	Kmt2e	protein_coding	836.363	0.00637269	0.210316	0.0303006	0.975827	0.99532	717
ENSMUSG00000042228	Lyn	protein_coding	836.183	0.204635	0.17415	1.17505	0.239973	0.554064	718
ENSMUSG00000058318	Phf21a	protein_coding	835.165	0.0832187	0.152046	0.547325	0.584156	0.837991	719
ENSMUSG00000036452	Arhgap26	protein_coding	834.333	0.640049	0.135489	4.724	2.31253e-06	0.000299579	720
ENSMUSG00000025271	Pfkfb1	protein_coding	834.145	0.372899	0.290939	1.28171	0.199944	0.506412	721
ENSMUSG00000033499	Larp4b	protein_coding	834.056	0.0102778	0.203106	0.0506032	0.959642	0.991167	722
ENSMUSG00000020709	Adap2	protein_coding	833.705	-0.0711067	0.170331	-0.417461	0.676341	0.886511	723
ENSMUSG00000003526	Prodh	protein_coding	833.414	0.562299	0.182151	3.08699	0.00202191	0.0387688	724
ENSMUSG00000018412	Kansl1	protein_coding	832.983	0.0825866	0.246726	0.334729	0.737829	0.91348	725
ENSMUSG00000029656	C8b	protein_coding	831.893	-0.351539	0.153789	-2.28585	0.0222629	0.149678	726
ENSMUSG00000026571	Dcaf6	protein_coding	829.686	-0.618069	0.340178	-1.8169	0.0692326	0.281907	727
ENSMUSG00000042248	Cyp2c37	protein_coding	829.026	-1.6383	0.379687	-4.31486	1.59706e-05	0.00132216	728
ENSMUSG00000033565	Rbfox2	protein_coding	828.685	0.281389	0.182704	1.54013	0.123527	0.388638	729
ENSMUSG00000032220	Myo1e	protein_coding	827.496	-0.292531	0.2271	-1.28812	0.197705	0.502582	730
ENSMUSG00000028080	Lrba	protein_coding	826.726	0.358151	0.219697	1.63021	0.103058	0.352415	731
ENSMUSG00000056608	Chd9	protein_coding	823.427	0.398087	0.138261	2.87923	0.00398643	0.0584634	732
ENSMUSG00000028692	Akr1a1	protein_coding	822.861	-0.533858	0.15531	-3.43737	0.000587398	0.0176737	733
ENSMUSG00000040648	Ppip5k2	protein_coding	822.593	0.0894264	0.218561	0.409159	0.682423	0.889738	734
ENSMUSG00000036833	Pnpla7	protein_coding	822.311	-0.145005	0.162571	-0.891949	0.37242	0.692741	735
ENSMUSG00000078673	Mup19	protein_coding	820.316	-0.634445	0.354201	-1.7912	0.0732609	0.290946	736
ENSMUSG00000019952	Poc1b	protein_coding	820.274	-0.104338	0.130546	-0.799248	0.424146	0.736257	737
ENSMUSG00000071669	Snx29	protein_coding	819.941	0.187704	0.174591	1.0751	0.282328	0.604823	738
ENSMUSG00000024576	Csnk1a1	protein_coding	819.684	-0.0348573	0.198169	-0.175897	0.860375	0.957029	739
ENSMUSG00000068823	Csde1	protein_coding	819.471	-0.307494	0.164655	-1.86751	0.0618309	0.265256	740
ENSMUSG00000040883	Tmem205	protein_coding	818.37	-0.514613	0.124406	-4.13655	3.52566e-05	0.00249921	741
ENSMUSG00000037487	Ubr5	protein_coding	818.204	-0.170285	0.176588	-0.964306	0.334893	0.658906	742
ENSMUSG00000040451	Sgms1	protein_coding	818.154	-0.0145024	0.143817	-0.100839	0.919678	0.976227	743
ENSMUSG00000030688	Stard10	protein_coding	816.837	-0.343161	0.123426	-2.7803	0.00543085	0.0692089	744
ENSMUSG00000109764	Klkb1	protein_coding	815.561	-0.50769	0.137455	-3.69351	0.000221178	0.00949234	745
ENSMUSG00000048000	Gigyf2	protein_coding	814.872	-0.0936311	0.15707	-0.59611	0.551102	0.821237	746
ENSMUSG00000044533	Rps2	protein_coding	814.681	-0.184878	0.164415	-1.12446	0.260818	0.580329	747
ENSMUSG00000027598	Itch	protein_coding	814.332	0.0486651	0.177159	0.274696	0.78355	0.932375	748
ENSMUSG00000057069	Ero1b	protein_coding	813.973	-0.926271	0.133304	-6.94859	3.68954e-12	2.25017e-09	749
ENSMUSG00000038170	Pde4dip	protein_coding	813.245	0.036081	0.136408	0.264507	0.791389	0.935287	750
ENSMUSG00000041660	Bbox1	protein_coding	812.938	-0.135526	0.234489	-0.577963	0.563289	0.827804	751
ENSMUSG00000037926	Ssh2	protein_coding	812.262	0.158815	0.149968	1.05899	0.289603	0.612276	752
ENSMUSG00000074336	Apoc4	protein_coding	812.024	-0.300805	0.150805	-1.99467	0.0460793	0.225422	753
ENSMUSG00000034837	Gnat1	protein_coding	809.79	0.786785	0.322559	2.4392	0.01472	0.117082	754
ENSMUSG00000058325	Dock1	protein_coding	808.965	0.0975827	0.113951	0.856357	0.3918	0.710983	755
ENSMUSG00000068457	Uty	protein_coding	808.665	-0.0961145	0.241418	-0.398124	0.690538	0.894675	756
ENSMUSG00000023044	Csad	protein_coding	807.719	-1.30918	0.216985	-6.0335	1.6045e-09	4.31704e-07	757
ENSMUSG00000038371	Sbf2	protein_coding	807.589	0.158884	0.190274	0.835028	0.403702	0.721054	758
ENSMUSG00000078578	Ube2d3	protein_coding	807.49	-0.109126	0.193415	-0.564205	0.572615	0.832791	759
ENSMUSG00000063077	Kif1b	protein_coding	807.194	-0.196211	0.203988	-0.961876	0.336112	0.660655	760
ENSMUSG00000021546	Hnrnpk	protein_coding	805.939	-0.387989	0.188517	-2.05811	0.0395791	0.207672	761
ENSMUSG00000028161	Ppp3ca	protein_coding	805.853	0.272062	0.175564	1.54965	0.121226	0.385121	762
ENSMUSG00000057554	Lgals8	protein_coding	805.298	0.244714	0.119014	2.05619	0.0397646	0.208058	763
ENSMUSG00000032216	Nedd4	protein_coding	804.659	-0.146033	0.162077	-0.90101	0.367583	0.688468	764
ENSMUSG00000021136	Smoc1	protein_coding	803.034	0.0164971	0.208757	0.0790254	0.937012	0.983464	765
ENSMUSG00000033715	Akr1c14	protein_coding	802.705	-0.473321	0.210181	-2.25197	0.0243241	0.156612	766
ENSMUSG00000053477	Tcf4	protein_coding	802.415	0.274971	0.15616	1.76082	0.0782682	0.3025	767
ENSMUSG00000068036	Afdn	protein_coding	801.573	0.012912	0.147506	0.0875357	0.930246	0.980584	768
ENSMUSG00000033610	Pank1	protein_coding	800.978	-0.244981	0.250846	-0.976622	0.328756	0.651875	769
ENSMUSG00000021577	Sdha	protein_coding	799.869	-0.384512	0.170484	-2.25542	0.0241072	0.156323	770
ENSMUSG00000024694	Keg1	protein_coding	799.619	0.623019	0.379447	1.64191	0.100608	0.347042	771
ENSMUSG00000058444	Map2k5	protein_coding	798.81	0.0736317	0.205764	0.357845	0.720459	0.906551	772
ENSMUSG00000031229	Atrx	protein_coding	798.672	-0.0837752	0.198193	-0.422696	0.672517	0.884583	773
ENSMUSG00000027680	Fxr1	protein_coding	798.418	-0.234363	0.125651	-1.86519	0.0621553	0.265694	774
ENSMUSG00000019820	Utrn	protein_coding	797.852	0.0859008	0.159081	0.539981	0.58921	0.840588	775
ENSMUSG00000024359	Hspa9	protein_coding	797.805	-0.450471	0.16095	-2.79882	0.00512894	0.0673103	776
ENSMUSG00000039428	Tmem135	protein_coding	797.681	0.328431	0.227568	1.44322	0.148958	0.432301	777
ENSMUSG00000010608	Rbm25	protein_coding	797.668	0.191847	0.205071	0.935517	0.349522	0.672125	778
ENSMUSG00000022307	Oxr1	protein_coding	797.618	0.0784325	0.142422	0.550704	0.581836	0.837367	779
ENSMUSG00000029686	Cul1	protein_coding	797.513	-0.205062	0.155008	-1.32292	0.185863	0.486696	780
ENSMUSG00000022105	Rb1	protein_coding	797.444	-0.0785038	0.168762	-0.465175	0.641806	0.868885	781
ENSMUSG00000016128	Stard13	protein_coding	796.479	0.0689242	0.199832	0.344911	0.730161	0.910356	782
ENSMUSG00000032591	Mst1	protein_coding	796.438	-0.0311669	0.155923	-0.199886	0.84157	0.950177	783
ENSMUSG00000038722	Bud31	protein_coding	795.334	-0.185668	0.201195	-0.922826	0.356098	0.678233	784
ENSMUSG00000029102	Hgfac	protein_coding	794.96	0.355159	0.118723	2.9915	0.00277615	0.0480112	785
ENSMUSG00000010122	Slc47a1	protein_coding	794.233	0.372966	0.163277	2.28425	0.0223567	0.150092	786
ENSMUSG00000039234	Sec24d	protein_coding	793.802	-0.262251	0.196686	-1.33335	0.182418	0.481457	787
ENSMUSG00000004071	Cdip1	protein_coding	793.564	-0.347963	0.223333	-1.55804	0.119223	0.381616	788
ENSMUSG00000044005	Gls2	protein_coding	792.601	0.299988	0.20569	1.45845	0.144718	0.426127	789
ENSMUSG00000043067	Dpy19l1	protein_coding	791.247	0.365732	0.141479	2.58507	0.00973606	0.0929886	790
ENSMUSG00000034926	Dhcr24	protein_coding	790.371	0.456293	0.218145	2.0917	0.0364655	0.197825	791
ENSMUSG00000000538	Tom1l2	protein_coding	789.487	0.643192	0.157342	4.08786	4.35378e-05	0.00297232	792
ENSMUSG00000028944	Prkag2	protein_coding	789.368	0.50705	0.179128	2.83066	0.00464516	0.0636537	793
ENSMUSG00000005580	Adcy9	protein_coding	788.39	0.106163	0.306355	0.346537	0.728939	0.909614	794
ENSMUSG00000024242	Map4k3	protein_coding	787.651	0.0931833	0.184808	0.504216	0.614109	0.854396	795
ENSMUSG00000036019	Tmtc2	protein_coding	786.614	-0.313567	0.280236	-1.11894	0.263166	0.582951	796
ENSMUSG00000032525	Nktr	protein_coding	786.504	-0.107749	0.218342	-0.493489	0.621667	0.859037	797
ENSMUSG00000041828	Abca8a	protein_coding	786.152	-0.940222	0.14477	-6.49459	8.32612e-11	3.4262e-08	798
ENSMUSG00000032079	Apoa5	protein_coding	785.943	-0.37983	0.217079	-1.74973	0.0801646	0.306109	799
ENSMUSG00000025195	Dnmbp	protein_coding	785.77	-0.622559	0.200481	-3.10533	0.00190066	0.037088	800
ENSMUSG00000020385	Clk4	protein_coding	780.717	-0.224321	0.15963	-1.40526	0.159945	0.448855	801
ENSMUSG00000026615	Eprs	protein_coding	780.497	-0.205623	0.170878	-1.20333	0.228847	0.543172	802
ENSMUSG00000029063	Nadk	protein_coding	778.781	-0.197053	0.133679	-1.47407	0.140461	0.419108	803
ENSMUSG00000023944	Hsp90ab1	protein_coding	778.334	-0.242861	0.221635	-1.09577	0.273179	0.59405	804
ENSMUSG00000066232	Ipo7	protein_coding	777.832	0.296628	0.202801	1.46265	0.143563	0.424289	805
ENSMUSG00000038641	Akr1d1	protein_coding	777.783	0.5145	0.227641	2.26014	0.0238127	0.155393	806
ENSMUSG00000029563	Foxp2	protein_coding	777.384	0.0435507	0.296605	0.146831	0.883266	0.965556	807
ENSMUSG00000034574	Daam1	protein_coding	777.325	0.144408	0.203833	0.708464	0.478657	0.776992	808
ENSMUSG00000009281	Rarres2	protein_coding	776.736	-0.421438	0.176987	-2.38118	0.0172574	0.128371	809
ENSMUSG00000032204	Aqp9	protein_coding	775.211	-0.349942	0.207356	-1.68763	0.0914813	0.32996	810
ENSMUSG00000027806	Tsc22d2	protein_coding	774.448	-0.146178	0.203006	-0.720066	0.471485	0.772338	811
ENSMUSG00000020954	Strn3	protein_coding	774.27	-0.115919	0.204399	-0.567119	0.570633	0.831382	812
ENSMUSG00000070780	Rbm47	protein_coding	774.072	0.349997	0.178228	1.96376	0.0495579	0.235119	813
ENSMUSG00000000301	Pemt	protein_coding	772.099	0.196244	0.129356	1.51709	0.129244	0.400765	814
ENSMUSG00000002107	Celf2	protein_coding	771.996	0.183589	0.181705	1.01037	0.312319	0.636609	815
ENSMUSG00000020538	Srebf1	protein_coding	771.314	1.31183	0.152976	8.57544	9.87121e-18	1.72635e-14	816
ENSMUSG00000033004	Mycbp2	protein_coding	771	0.0210347	0.226538	0.0928529	0.92602	0.978564	817
ENSMUSG00000037936	Scarb1	protein_coding	770.493	-0.347886	0.132398	-2.62759	0.00859926	0.0884568	818
ENSMUSG00000045103	Dmd	protein_coding	770.067	0.318565	0.170768	1.86549	0.0621134	0.265595	819
ENSMUSG00000025791	Pgm1	protein_coding	769.664	0.0569849	0.194007	0.293726	0.768967	0.927388	820
ENSMUSG00000028138	Adh5	protein_coding	768.578	-0.404858	0.194629	-2.08015	0.0375116	0.201468	821
ENSMUSG00000020372	Rack1	protein_coding	767.608	-0.674645	0.179478	-3.75893	0.000170641	0.0078534	822
ENSMUSG00000020386	Sar1b	protein_coding	765.742	0.171596	0.139599	1.22921	0.218995	0.531475	823
ENSMUSG00000026743	Mllt10	protein_coding	765.14	0.0742269	0.185479	0.400191	0.689016	0.893933	824
ENSMUSG00000037709	Fam13a	protein_coding	764.547	-0.501721	0.397793	-1.26126	0.207215	0.515861	825
ENSMUSG00000025980	Hspd1	protein_coding	764.546	-0.365652	0.161287	-2.26708	0.0233851	0.153823	826
ENSMUSG00000015882	Lcorl	protein_coding	764.08	0.0615126	0.192988	0.318738	0.749926	0.919482	827
ENSMUSG00000038014	Fam120a	protein_coding	763.532	-0.219091	0.140454	-1.55988	0.118789	0.381022	828
ENSMUSG00000014361	Mertk	protein_coding	762.366	0.137908	0.186495	0.739471	0.459621	0.76461	829
ENSMUSG00000059182	Skap2	protein_coding	762.153	0.177456	0.229372	0.773658	0.439133	0.749897	830
ENSMUSG00000026781	Acbd5	protein_coding	759.65	-0.562202	0.17348	-3.24074	0.00119221	0.0282714	831
ENSMUSG00000030201	Lrp6	protein_coding	759.376	-0.0172047	0.238868	-0.0720262	0.942581	0.98533	832
ENSMUSG00000032808	Cyp2c38	protein_coding	759.199	-0.50794	0.768333	-0.661094	0.508552	0.797136	833
ENSMUSG00000038056	Kmt2c	protein_coding	758.209	0.0642316	0.210083	0.305744	0.7598	0.922659	834
ENSMUSG00000027016	Zfp385b	protein_coding	757.737	0.377284	0.303878	1.24156	0.214397	0.526066	835
ENSMUSG00000024566	Atp9b	protein_coding	755.526	-0.00517867	0.183848	-0.0281682	0.977528	0.995823	836
ENSMUSG00000004535	Tax1bp1	protein_coding	754.687	-0.269702	0.182184	-1.48038	0.138771	0.415915	837
ENSMUSG00000039706	Ldb2	protein_coding	754.523	0.125101	0.250335	0.499735	0.617262	0.856162	838
ENSMUSG00000048271	Rbm33	protein_coding	754.071	-0.0926532	0.212541	-0.435931	0.662887	0.880588	839
ENSMUSG00000035041	Creb3l3	protein_coding	753.725	-0.494892	0.113355	-4.36586	1.26626e-05	0.00112128	840
ENSMUSG00000005677	Nr1i3	protein_coding	752.551	-0.724581	0.205249	-3.53025	0.000415161	0.0143067	841
ENSMUSG00000022892	App	protein_coding	752.499	-0.136706	0.155439	-0.879483	0.37914	0.698426	842
ENSMUSG00000034265	Zdhhc14	protein_coding	751.956	0.658998	0.124071	5.31144	1.0876e-07	2.00219e-05	843
ENSMUSG00000031618	Nr3c2	protein_coding	751.814	0.590403	0.229185	2.5761	0.0099922	0.0943962	844
ENSMUSG00000025745	Hadha	protein_coding	751.114	-0.526597	0.177796	-2.9618	0.0030585	0.0508663	845
ENSMUSG00000021048	Mthfd1	protein_coding	750.824	-0.213737	0.186745	-1.14454	0.2524	0.569976	846
ENSMUSG00000022812	Gsk3b	protein_coding	749.508	0.330292	0.182708	1.80776	0.0706438	0.284671	847
ENSMUSG00000074129	Rpl13a	protein_coding	748.256	-0.560788	0.185292	-3.02652	0.00247388	0.0444314	848
ENSMUSG00000021939	Ctsb	protein_coding	747.393	-0.375652	0.217464	-1.72742	0.0840915	0.314948	849
ENSMUSG00000018574	Acadvl	protein_coding	746.693	-0.655608	0.17213	-3.80879	0.000139651	0.00705365	850
ENSMUSG00000029369	Afm	protein_coding	745.76	-0.465993	0.135004	-3.4517	0.000557067	0.0172273	851
ENSMUSG00000041417	Pik3r1	protein_coding	744.302	0.601089	0.177617	3.38419	0.000713897	0.0197573	852
ENSMUSG00000021686	Ap3b1	protein_coding	743.548	-0.0662972	0.179983	-0.368352	0.712611	0.903159	853
ENSMUSG00000037712	Fermt2	protein_coding	743.321	-0.452615	0.169203	-2.67498	0.00747341	0.0817894	854
ENSMUSG00000026034	Clk1	protein_coding	742.102	-0.273454	0.129953	-2.10425	0.0353566	0.194066	855
ENSMUSG00000044308	Ubr3	protein_coding	741.707	-0.13805	0.203067	-0.679824	0.496616	0.788388	856
ENSMUSG00000020859	Spag9	protein_coding	741.689	0.104092	0.22072	0.471604	0.63721	0.866989	857
ENSMUSG00000022521	Crebbp	protein_coding	741.367	0.0612685	0.199496	0.307116	0.758755	0.922659	858
ENSMUSG00000026589	Sec16b	protein_coding	741.355	0.0637764	0.13529	0.471405	0.637351	0.866989	859
ENSMUSG00000086016	1700084C06Rik	lncRNA	741.129	-0.344828	0.196029	-1.75906	0.078567	0.303069	860
ENSMUSG00000030560	Ctsc	protein_coding	740.783	-0.00216558	0.242722	-0.00892206	0.992881	0.998696	861
ENSMUSG00000019802	Sec63	protein_coding	740.782	-0.185092	0.156609	-1.18188	0.237255	0.551402	862
ENSMUSG00000028911	Srsf4	protein_coding	740.664	-0.249618	0.151173	-1.6512	0.0986977	0.343852	863
ENSMUSG00000041297	Cdk13	protein_coding	740.313	-0.0962222	0.21379	-0.450079	0.652654	0.875328	864
ENSMUSG00000035000	Dpp4	protein_coding	739.718	0.0363403	0.184281	0.1972	0.843671	0.951152	865
ENSMUSG00000026672	Optn	protein_coding	738.921	-0.267307	0.161767	-1.65242	0.0984494	0.343321	866
ENSMUSG00000039831	Arhgap29	protein_coding	738.342	-0.176055	0.246539	-0.714106	0.475162	0.774356	867
ENSMUSG00000024018	Ccdc167	protein_coding	737.344	-0.427272	0.108722	-3.92995	8.49652e-05	0.00487192	868
ENSMUSG00000030287	Itpr2	protein_coding	737.319	0.439511	0.111804	3.93109	8.4561e-05	0.00486869	869
ENSMUSG00000021699	Pde4d	protein_coding	737.177	0.844065	0.20967	4.02567	5.68126e-05	0.00361302	870
ENSMUSG00000058799	Nap1l1	protein_coding	736.532	-0.205204	0.202148	-1.01512	0.310051	0.633789	871
ENSMUSG00000026489	Coq8a	protein_coding	736.144	-0.487403	0.152173	-3.20296	0.00136025	0.0301194	872
ENSMUSG00000022498	Txndc11	protein_coding	736.111	-0.338771	0.123086	-2.75231	0.00591757	0.072881	873
ENSMUSG00000051748	Wfdc21	protein_coding	735.885	-0.280723	0.248793	-1.12834	0.259176	0.578423	874
ENSMUSG00000030108	Slc6a13	protein_coding	735.418	-0.282602	0.13857	-2.03941	0.0414091	0.21261	875
ENSMUSG00000034120	Srsf2	protein_coding	734.615	-0.116893	0.175055	-0.667749	0.504294	0.79413	876
ENSMUSG00000036890	Gtdc1	protein_coding	734.1	0.974442	0.269094	3.6212	0.000293241	0.0111791	877
ENSMUSG00000020672	Sntg2	protein_coding	733.802	0.228432	0.383929	0.594984	0.551854	0.821237	878
ENSMUSG00000035992	Fnip1	protein_coding	733.635	-0.0154574	0.282056	-0.0548026	0.956296	0.99046	879
ENSMUSG00000015305	Sash1	protein_coding	733.632	0.0198973	0.206905	0.0961664	0.923388	0.977315	880
ENSMUSG00000029228	Lnx1	protein_coding	733.493	-0.134439	0.142643	-0.942483	0.345945	0.669675	881
ENSMUSG00000029776	Hibadh	protein_coding	733.458	0.208421	0.233678	0.891913	0.37244	0.692741	882
ENSMUSG00000028184	Adgrl2	protein_coding	732.625	0.0472386	0.20683	0.228394	0.81934	0.945087	883
ENSMUSG00000038664	Herc1	protein_coding	732.502	-0.11874	0.17609	-0.674315	0.500111	0.790806	884
ENSMUSG00000017707	Serinc3	protein_coding	731.943	-0.258838	0.22008	-1.17611	0.239551	0.553541	885
ENSMUSG00000038084	Opa1	protein_coding	730.763	-0.174334	0.14953	-1.16588	0.243663	0.559389	886
ENSMUSG00000015357	Clpx	protein_coding	729.614	-1.35051	0.1349	-10.0112	1.36035e-23	6.3442e-20	887
ENSMUSG00000028580	Pum1	protein_coding	729.256	-0.108375	0.178143	-0.608356	0.542951	0.817278	888
ENSMUSG00000042605	Atxn2	protein_coding	728.413	-0.271593	0.201487	-1.34794	0.177678	0.475668	889
ENSMUSG00000033161	Atp1a1	protein_coding	728.092	-0.318874	0.210869	-1.51219	0.130486	0.403161	890
ENSMUSG00000073664	Nbeal1	protein_coding	727.555	-0.0262986	0.222249	-0.11833	0.905806	0.973084	891
ENSMUSG00000028538	St3gal3	protein_coding	727.2	0.310352	0.133183	2.33027	0.0197919	0.13929	892
ENSMUSG00000020576	Nbas	protein_coding	726.293	0.123378	0.182041	0.677751	0.497929	0.788872	893
ENSMUSG00000039100	Marchf6	protein_coding	726.255	-0.421531	0.191646	-2.19954	0.0278399	0.168804	894
ENSMUSG00000039087	Rreb1	protein_coding	725.477	0.152077	0.215584	0.705418	0.48055	0.778439	895
ENSMUSG00000039680	Mrps6	protein_coding	725.207	-0.209359	0.222813	-0.939619	0.347413	0.669885	896
ENSMUSG00000029554	Mad1l1	protein_coding	723.226	1.01907	0.210472	4.84182	1.28657e-06	0.000180242	897
ENSMUSG00000005417	Mprip	protein_coding	722.374	-0.176257	0.112822	-1.56226	0.118227	0.380256	898
ENSMUSG00000050199	Lgr4	protein_coding	722.112	0.168415	0.257425	0.65423	0.512964	0.799745	899
ENSMUSG00000022656	Nectin3	protein_coding	722.034	-0.195099	0.212566	-0.917825	0.35871	0.680047	900
ENSMUSG00000025326	Ube3a	protein_coding	721.615	-0.142741	0.229953	-0.62074	0.534771	0.812154	901
ENSMUSG00000033364	Usp37	protein_coding	720.8	-0.171386	0.175185	-0.978311	0.32792	0.650956	902
ENSMUSG00000040782	Cop1	protein_coding	720.584	-0.0245946	0.192249	-0.127931	0.898204	0.971757	903
ENSMUSG00000023977	Ubr2	protein_coding	719.747	0.10989	0.156026	0.704305	0.481243	0.77857	904
ENSMUSG00000047888	Tnrc6b	protein_coding	719.694	0.218781	0.212097	1.03151	0.3023	0.625199	905
ENSMUSG00000040651	Tasor	protein_coding	719.222	-0.0490712	0.266145	-0.184378	0.853717	0.954417	906
ENSMUSG00000038546	Ranbp9	protein_coding	718.983	-0.0433069	0.189728	-0.228257	0.819446	0.945087	907
ENSMUSG00000020064	Herc4	protein_coding	717.682	-0.146506	0.213583	-0.685943	0.492749	0.785827	908
ENSMUSG00000022663	Atg3	protein_coding	717.182	-0.209123	0.195083	-1.07197	0.283734	0.606158	909
ENSMUSG00000021133	Susd6	protein_coding	714.672	0.198742	0.254358	0.781348	0.434598	0.746452	910
ENSMUSG00000041471	Shld2	protein_coding	714.474	0.0289391	0.235728	0.122765	0.902293	0.972792	911
ENSMUSG00000025017	Pik3ap1	protein_coding	714.412	-0.598341	0.15122	-3.95674	7.59782e-05	0.00454278	912
ENSMUSG00000052707	Tnrc6a	protein_coding	713.66	-0.231592	0.223027	-1.0384	0.299082	0.62142	913
ENSMUSG00000037470	Uggt1	protein_coding	713.478	-0.451092	0.16024	-2.8151	0.00487626	0.0652135	914
ENSMUSG00000058022	Adtrp	protein_coding	712.937	-0.505549	0.205414	-2.46113	0.0138502	0.113453	915
ENSMUSG00000024158	Hagh	protein_coding	712.899	-0.258467	0.150824	-1.7137	0.0865844	0.319716	916
ENSMUSG00000012428	Steap4	protein_coding	711.998	-0.705194	1.05393	-0.669111	0.503425	0.793267	917
ENSMUSG00000033684	Qsox1	protein_coding	711.626	-0.131031	0.330636	-0.3963	0.691884	0.895315	918
ENSMUSG00000011257	Pabpc4	protein_coding	711.363	-0.417519	0.234159	-1.78305	0.0745774	0.293423	919
ENSMUSG00000023951	Vegfa	protein_coding	710.91	0.119482	0.157605	0.758111	0.448385	0.756007	920
ENSMUSG00000020189	Osbpl8	protein_coding	709.751	0.234602	0.165803	1.41495	0.157084	0.443733	921
ENSMUSG00000024780	Cdc37l1	protein_coding	709.304	-0.279514	0.143137	-1.95278	0.0508462	0.238002	922
ENSMUSG00000070327	Rnf213	protein_coding	709.069	0.0487925	0.111905	0.436018	0.662824	0.880588	923
ENSMUSG00000024286	Ccny	protein_coding	708.829	0.128344	0.179872	0.713531	0.475518	0.774411	924
ENSMUSG00000028223	Decr1	protein_coding	708.025	-0.5864	0.223659	-2.62184	0.00874554	0.0891766	925
ENSMUSG00000020017	Hal	protein_coding	707.834	-0.490754	0.285592	-1.71837	0.0857287	0.317384	926
ENSMUSG00000005674	Tomm40l	protein_coding	707.657	-0.572599	0.194434	-2.94495	0.00323012	0.0524885	927
ENSMUSG00000052139	Babam2	protein_coding	707.278	0.30453	0.148655	2.04857	0.0405042	0.210198	928
ENSMUSG00000028211	Trp53inp1	protein_coding	706.26	-0.585116	0.247739	-2.36182	0.0181853	0.13321	929
ENSMUSG00000000563	Atp5pb	protein_coding	705.739	-0.371318	0.188185	-1.97315	0.0484783	0.232058	930
ENSMUSG00000004364	Cul3	protein_coding	705.374	-0.161525	0.234838	-0.687815	0.491569	0.78506	931
ENSMUSG00000035469	Rcbtb1	protein_coding	704.954	-0.203501	0.16662	-1.22135	0.221953	0.535681	932
ENSMUSG00000033577	Myo6	protein_coding	704.092	-0.134827	0.192199	-0.701496	0.482993	0.779396	933
ENSMUSG00000089809	Rasgef1b	protein_coding	703.752	0.0901741	0.125025	0.72125	0.470756	0.771777	934
ENSMUSG00000054757	Akr1c20	protein_coding	703.423	-0.329572	0.215689	-1.52799	0.126515	0.395788	935
ENSMUSG00000035161	Ints6	protein_coding	701.716	-0.309914	0.189727	-1.63347	0.10237	0.351129	936
ENSMUSG00000034973	Dop1a	protein_coding	701.338	0.393652	0.197258	1.99562	0.0459753	0.225384	937
ENSMUSG00000024664	Fads3	protein_coding	701.119	1.12521	0.288967	3.8939	9.8645e-05	0.0053692	938
ENSMUSG00000040548	Tex2	protein_coding	700.856	-0.412647	0.121776	-3.38857	0.000702582	0.0196211	939
ENSMUSG00000057738	Sptan1	protein_coding	699.899	-0.368446	0.125571	-2.93417	0.00334443	0.0531751	940
ENSMUSG00000027248	Pdia3	protein_coding	699.574	-0.522501	0.165929	-3.14895	0.00163857	0.0338129	941
ENSMUSG00000026417	Pigr	protein_coding	698.427	-0.797874	0.160112	-4.98321	6.25383e-07	9.83116e-05	942
ENSMUSG00000000441	Raf1	protein_coding	697.332	-0.081647	0.127083	-0.64247	0.520568	0.804126	943
ENSMUSG00000032018	Sc5d	protein_coding	696.186	0.676114	0.226513	2.98488	0.0028369	0.0485815	944
ENSMUSG00000055013	Agap1	protein_coding	695.991	0.536241	0.14294	3.75152	0.000175764	0.00803632	945
ENSMUSG00000018042	Cyb5r3	protein_coding	693.864	0.199199	0.2673	0.745226	0.456135	0.762349	946
ENSMUSG00000025255	Zfhx4	protein_coding	693.806	0.0987285	0.293302	0.336611	0.73641	0.912992	947
ENSMUSG00000048706	Lurap1l	protein_coding	693.39	-0.258346	0.218914	-1.18012	0.237951	0.551827	948
ENSMUSG00000036503	Rnf13	protein_coding	693.338	0.157359	0.245837	0.640093	0.522112	0.805034	949
ENSMUSG00000039682	Lap3	protein_coding	693.041	-0.339982	0.119059	-2.85557	0.0042959	0.0607426	950
ENSMUSG00000079057	Cyp4v3	protein_coding	692.427	-0.534093	0.126096	-4.23561	2.27929e-05	0.00181191	951
ENSMUSG00000037797	Adh4	protein_coding	692.096	-0.378558	0.25992	-1.45644	0.145271	0.426904	952
ENSMUSG00000041763	Tpp2	protein_coding	692.053	-0.0703561	0.218993	-0.321271	0.748005	0.918738	953
ENSMUSG00000027829	Ccnl1	protein_coding	692.051	-0.426606	0.161	-2.64973	0.00805566	0.0857085	954
ENSMUSG00000052512	Nav2	protein_coding	692.046	0.780657	0.270311	2.88799	0.00387709	0.0573709	955
ENSMUSG00000028405	Aco1	protein_coding	691.336	0.00833662	0.148911	0.055984	0.955355	0.990012	956
ENSMUSG00000029207	Apbb2	protein_coding	690.4	0.260681	0.155693	1.67432	0.0940673	0.335194	957
ENSMUSG00000020429	Igfbp1	protein_coding	690.05	-2.05215	0.703911	-2.91536	0.00355284	0.0548045	958
ENSMUSG00000060407	Cyp2a12	protein_coding	689.727	-0.789447	0.181799	-4.34242	1.40922e-05	0.00120738	959
ENSMUSG00000041058	Wwp1	protein_coding	689.172	-0.117289	0.219334	-0.534751	0.592822	0.842551	960
ENSMUSG00000090386	Mir99ahg	lncRNA	688.265	0.417525	0.27863	1.49849	0.134005	0.409359	961
ENSMUSG00000026353	Ubxn4	protein_coding	688.058	-0.385493	0.14227	-2.70959	0.00673668	0.077729	962
ENSMUSG00000022263	Trio	protein_coding	687.899	0.274312	0.123804	2.2157	0.0267121	0.164639	963
ENSMUSG00000073910	Mob3b	protein_coding	687.789	0.247049	0.184012	1.34257	0.179412	0.477306	964
ENSMUSG00000034377	Tulp4	protein_coding	687.469	-0.0360597	0.164692	-0.218952	0.826687	0.94677	965
ENSMUSG00000030852	Tacc2	protein_coding	686.981	-0.232066	0.232329	-0.99887	0.317858	0.642186	966
ENSMUSG00000066036	Ubr4	protein_coding	686.854	-0.212611	0.137216	-1.54947	0.121269	0.385171	967
ENSMUSG00000038831	Ralgps1	protein_coding	686.298	0.0527174	0.18607	0.28332	0.776931	0.930271	968
ENSMUSG00000025196	Cpn1	protein_coding	685.615	-0.325842	0.155143	-2.10028	0.0357045	0.195134	969
ENSMUSG00000057037	Cfhr1	protein_coding	684.242	-0.501596	0.236429	-2.12155	0.0338753	0.188305	970
ENSMUSG00000033107	Rnf125	protein_coding	683.997	-0.933205	0.272198	-3.42841	0.000607127	0.0179964	971
ENSMUSG00000037416	Dmxl1	protein_coding	683.16	-0.0486486	0.203489	-0.239072	0.81105	0.94318	972
ENSMUSG00000021236	Entpd5	protein_coding	683.159	-0.432454	0.203205	-2.12816	0.0333235	0.186045	973
ENSMUSG00000074305	Peak1	protein_coding	682.114	0.0637226	0.169638	0.375638	0.707186	0.901181	974
ENSMUSG00000028494	Plin2	protein_coding	681.492	-0.233969	0.226228	-1.03422	0.301034	0.623872	975
ENSMUSG00000029273	Sult1d1	protein_coding	681.255	-0.52083	0.233378	-2.2317	0.0256349	0.161066	976
ENSMUSG00000020884	Asgr1	protein_coding	681.143	-0.429779	0.227087	-1.89258	0.0584141	0.257814	977
ENSMUSG00000030972	Acsm5	protein_coding	680.753	-0.365206	0.201118	-1.81588	0.0693893	0.282299	978
ENSMUSG00000064120	Mocs1	protein_coding	680.261	-0.146139	0.122935	-1.18875	0.234537	0.549137	979
ENSMUSG00000041236	Vps41	protein_coding	678.648	-0.1135	0.160951	-0.705181	0.480697	0.778497	980
ENSMUSG00000037369	Kdm6a	protein_coding	678.392	-0.455452	0.235573	-1.93338	0.0531894	0.244312	981
ENSMUSG00000060961	Slc4a4	protein_coding	678.208	-0.250064	0.277458	-0.901269	0.367445	0.688366	982
ENSMUSG00000022615	Tymp	protein_coding	677.05	-0.949143	0.127761	-7.42905	1.09378e-13	8.05422e-11	983
ENSMUSG00000034528	Hsd17b13	protein_coding	676.542	-0.076596	0.213261	-0.359166	0.719471	0.906404	984
ENSMUSG00000020952	Scfd1	protein_coding	675.738	-0.373379	0.153293	-2.43571	0.0148624	0.117741	985
ENSMUSG00000026701	Prdx6	protein_coding	675.539	-0.350482	0.133711	-2.62119	0.00876236	0.0891766	986
ENSMUSG00000039233	Tbce	protein_coding	674.209	-0.306392	0.157801	-1.94163	0.0521814	0.241883	987
ENSMUSG00000037815	Ctnna1	protein_coding	673.423	0.0963393	0.18665	0.516149	0.60575	0.849912	988
ENSMUSG00000010025	Aldh3a2	protein_coding	673.08	-0.398232	0.198362	-2.0076	0.0446854	0.222691	989
ENSMUSG00000025199	Chuk	protein_coding	672.845	-0.205745	0.169988	-1.21035	0.226144	0.539825	990
ENSMUSG00000049606	Zfp644	protein_coding	672.751	0.000877966	0.199103	0.0044096	0.996482	0.998696	991
ENSMUSG00000036550	Cnot1	protein_coding	672.734	-0.19301	0.150655	-1.28114	0.200146	0.506739	992
ENSMUSG00000021238	Aldh6a1	protein_coding	671.875	-0.272616	0.194195	-1.40383	0.16037	0.449646	993
ENSMUSG00000030660	Pik3c2a	protein_coding	671.864	0.285775	0.162332	1.76044	0.0783338	0.302562	994
ENSMUSG00000033530	Ttc7b	protein_coding	671.084	0.243722	0.13321	1.82961	0.0673078	0.276972	995
ENSMUSG00000031645	F11	protein_coding	670.683	-0.288563	0.177058	-1.62977	0.103151	0.352415	996
ENSMUSG00000025190	Got1	protein_coding	670.573	-0.252453	0.303439	-0.831972	0.405425	0.721758	997
ENSMUSG00000029505	Ep400	protein_coding	670.194	-0.128869	0.144892	-0.889417	0.373779	0.694091	998
ENSMUSG00000030498	Gas2	protein_coding	669.919	0.565517	0.316217	1.78838	0.0737141	0.291584	999
ENSMUSG00000038776	Ephx1	protein_coding	669.542	-0.990353	0.18377	-5.38908	7.08185e-08	1.39552e-05	1000
ENSMUSG00000021156	Zmynd11	protein_coding	669.33	-0.0686865	0.144731	-0.474581	0.635086	0.866686	1001
ENSMUSG00000025907	Rb1cc1	protein_coding	669.01	-0.239516	0.21419	-1.11824	0.263464	0.582951	1002
ENSMUSG00000038217	Tlcd2	protein_coding	668.401	-0.200051	0.273029	-0.732708	0.463736	0.767299	1003
ENSMUSG00000047797	Gjb1	protein_coding	666.294	-0.414904	0.16684	-2.48684	0.0128884	0.108302	1004
ENSMUSG00000028737	Aldh4a1	protein_coding	666.275	0.046818	0.21292	0.219886	0.82596	0.94677	1005
ENSMUSG00000087141	Plcxd2	protein_coding	664.981	-0.300129	0.172699	-1.73787	0.0822334	0.310953	1006
ENSMUSG00000016942	Tmprss6	protein_coding	664.737	-0.250154	0.130056	-1.92342	0.0544269	0.247638	1007
ENSMUSG00000091685	Gm17359	protein_coding	663.633	0.212344	0.27783	0.764293	0.444693	0.753758	1008
ENSMUSG00000023829	Slc22a1	protein_coding	663.181	-0.308475	0.193659	-1.59288	0.111187	0.36719	1009
ENSMUSG00000021488	Nsd1	protein_coding	663.022	0.0209877	0.14282	0.146952	0.88317	0.965556	1010
ENSMUSG00000079469	Pigb	protein_coding	662.008	-0.472707	0.141741	-3.33501	0.000852956	0.0223478	1011
ENSMUSG00000029761	Cald1	protein_coding	661.872	-0.0702578	0.138041	-0.508962	0.610779	0.853678	1012
ENSMUSG00000037542	Aldh8a1	protein_coding	661.845	-0.314258	0.133149	-2.3602	0.0182652	0.133323	1013
ENSMUSG00000075705	Msrb1	protein_coding	661.316	0.0324715	0.178485	0.181929	0.855638	0.95485	1014
ENSMUSG00000020716	Nf1	protein_coding	660.983	-0.0426993	0.17102	-0.249675	0.802839	0.939826	1015
ENSMUSG00000045962	Wnk1	protein_coding	660.669	0.0619912	0.236388	0.262244	0.793134	0.936001	1016
ENSMUSG00000057637	Prdm2	protein_coding	660.667	-0.167117	0.16295	-1.02558	0.305091	0.628474	1017
ENSMUSG00000074264	Amy1	protein_coding	660.303	-0.415524	0.246944	-1.68266	0.0924403	0.332049	1018
ENSMUSG00000049744	Arhgap15	protein_coding	659.512	0.349119	0.156748	2.22726	0.0259296	0.161595	1019
ENSMUSG00000020590	Snx13	protein_coding	659.382	-0.0321382	0.227485	-0.141276	0.887652	0.966846	1020
ENSMUSG00000054226	Tprkb	protein_coding	658.632	-0.221358	0.163028	-1.35779	0.174531	0.470504	1021
ENSMUSG00000025006	Sorbs1	protein_coding	658.533	0.187547	0.180922	1.03662	0.299911	0.622232	1022
ENSMUSG00000032207	Lipc	protein_coding	657.808	-0.870753	0.198263	-4.39191	1.12357e-05	0.0010342	1023
ENSMUSG00000052085	Dock8	protein_coding	657.583	0.106515	0.157252	0.677356	0.49818	0.788912	1024
ENSMUSG00000022607	Ptk2	protein_coding	656.659	0.0455116	0.162705	0.279718	0.779694	0.930489	1025
ENSMUSG00000004207	Psap	protein_coding	655.794	-0.330474	0.190584	-1.73401	0.0829167	0.31227	1026
ENSMUSG00000032050	Rdx	protein_coding	653.543	-0.2239	0.172397	-1.29875	0.19403	0.49692	1027
ENSMUSG00000036368	Rmdn2	protein_coding	653.262	-0.107601	0.155723	-0.690976	0.48958	0.783362	1028
ENSMUSG00000028327	Stra6l	protein_coding	652.756	-0.316749	0.163022	-1.94298	0.0520182	0.241228	1029
ENSMUSG00000019726	Lyst	protein_coding	652.435	0.655837	0.199126	3.29357	0.000989221	0.0248924	1030
ENSMUSG00000021870	Slmap	protein_coding	651.264	0.0103935	0.18997	0.0547111	0.956369	0.99046	1031
ENSMUSG00000051355	Commd1	protein_coding	650.964	-0.612213	0.147256	-4.15746	3.21802e-05	0.00234497	1032
ENSMUSG00000020594	Pum2	protein_coding	650.872	-0.0386324	0.22878	-0.168863	0.865905	0.958916	1033
ENSMUSG00000063929	Cyp4a32	protein_coding	650.86	-1.64417	0.769428	-2.13687	0.0326088	0.183741	1034
ENSMUSG00000069601	Ank3	protein_coding	650.331	0.138346	0.15379	0.899573	0.368347	0.689346	1035
ENSMUSG00000034391	Fbxo15	protein_coding	650.062	-0.355309	0.192204	-1.8486	0.0645151	0.270901	1036
ENSMUSG00000066072	Cyp4a10	protein_coding	650.018	-2.92416	0.419503	-6.97053	3.15755e-12	2.10368e-09	1037
ENSMUSG00000027035	Cers6	protein_coding	648.643	0.257878	0.193576	1.33218	0.182801	0.482015	1038
ENSMUSG00000020865	Abcc3	protein_coding	648.368	-1.23295	0.132481	-9.30664	1.31945e-20	3.07673e-17	1039
ENSMUSG00000035133	Arhgap5	protein_coding	648.016	-0.0559623	0.302353	-0.18509	0.853159	0.954417	1040
ENSMUSG00000019428	Fkbp8	protein_coding	647.985	-0.397383	0.205969	-1.92934	0.0536889	0.245638	1041
ENSMUSG00000035836	Ugt2b1	protein_coding	645.735	-0.364372	0.206578	-1.76385	0.0777573	0.301275	1042
ENSMUSG00000026319	Relch	protein_coding	645.724	-0.30543	0.198007	-1.54252	0.122947	0.38763	1043
ENSMUSG00000028979	Masp2	protein_coding	645.622	-0.0858411	0.138052	-0.621802	0.534072	0.811402	1044
ENSMUSG00000027366	Sppl2a	protein_coding	644.956	-0.421063	0.18398	-2.28863	0.0221007	0.149234	1045
ENSMUSG00000031444	F10	protein_coding	644.807	-0.12483	0.177573	-0.70298	0.482068	0.778853	1046
ENSMUSG00000029735	Tpk1	protein_coding	644.433	0.148657	0.255973	0.580752	0.561408	0.82689	1047
ENSMUSG00000019907	Ppp1r12a	protein_coding	643.774	-0.0296109	0.209376	-0.141425	0.887534	0.966846	1048
ENSMUSG00000093904	Tomm20	protein_coding	643.762	-0.533905	0.236959	-2.25315	0.0242498	0.156508	1049
ENSMUSG00000055067	Smyd3	protein_coding	643.396	0.493428	0.132988	3.71031	0.000207005	0.00899444	1050
ENSMUSG00000026272	Agxt	protein_coding	642.863	-0.459286	0.227172	-2.02176	0.0432017	0.218129	1051
ENSMUSG00000022235	Cmbl	protein_coding	642.16	-0.514197	0.185133	-2.77744	0.00547891	0.0696235	1052
ENSMUSG00000038708	Golga4	protein_coding	641.798	-0.170687	0.182002	-0.937833	0.34833	0.670725	1053
ENSMUSG00000075576	Gm12359	lncRNA	641.704	-0.391878	0.155193	-2.5251	0.0115665	0.102643	1054
ENSMUSG00000001211	Agpat3	protein_coding	641.633	-0.269272	0.15733	-1.71151	0.0869876	0.320572	1055
ENSMUSG00000036585	Fgf1	protein_coding	641.59	-0.38335	0.159347	-2.40575	0.0161393	0.123661	1056
ENSMUSG00000027433	Xrn2	protein_coding	641.348	-0.110457	0.23007	-0.480101	0.631156	0.863365	1057
ENSMUSG00000042302	Ehbp1	protein_coding	641.234	0.144621	0.22316	0.648058	0.516947	0.801042	1058
ENSMUSG00000033416	Gucd1	protein_coding	639.777	-0.516033	0.128852	-4.00486	6.20543e-05	0.00385867	1059
ENSMUSG00000034602	Mon2	protein_coding	639.377	-0.245484	0.176459	-1.39117	0.164173	0.454572	1060
ENSMUSG00000030737	Slco2b1	protein_coding	639.023	-0.058768	0.165335	-0.355447	0.722254	0.90726	1061
ENSMUSG00000033769	Exoc6b	protein_coding	637.097	0.335194	0.153023	2.19048	0.0284894	0.170486	1062
ENSMUSG00000019944	Rhobtb1	protein_coding	636.209	0.854287	0.291968	2.92596	0.00343396	0.0537411	1063
ENSMUSG00000033174	Mgll	protein_coding	635.284	0.0574674	0.146436	0.392441	0.694732	0.896061	1064
ENSMUSG00000035158	Mitf	protein_coding	635.277	0.228739	0.19989	1.14432	0.252489	0.569976	1065
ENSMUSG00000057315	Arhgap24	protein_coding	635.152	-0.0358006	0.16703	-0.214336	0.830285	0.947052	1066
ENSMUSG00000021338	Carmil1	protein_coding	634.577	0.374385	0.29094	1.28681	0.198159	0.503349	1067
ENSMUSG00000013701	Timm23	protein_coding	634.109	0.152783	0.191092	0.799527	0.423985	0.736257	1068
ENSMUSG00000038844	Kif16b	protein_coding	633.848	0.0468	0.147863	0.316509	0.751616	0.920215	1069
ENSMUSG00000034544	Rsrc1	protein_coding	633.825	0.274942	0.205353	1.33888	0.180611	0.478955	1070
ENSMUSG00000039958	Etfbkmt	protein_coding	632.939	-0.960117	0.221953	-4.32577	1.51998e-05	0.00126584	1071
ENSMUSG00000004383	Large1	protein_coding	632.683	0.197299	0.164321	1.2007	0.229869	0.543994	1072
ENSMUSG00000028343	Erp44	protein_coding	632.297	-0.200348	0.177102	-1.13126	0.257947	0.577283	1073
ENSMUSG00000016664	Pacsin2	protein_coding	631.313	-0.109407	0.123887	-0.88312	0.377171	0.697121	1074
ENSMUSG00000032724	Abtb2	protein_coding	630.624	0.0870837	0.252444	0.344963	0.730122	0.910356	1075
ENSMUSG00000030513	Pcsk6	protein_coding	630.541	-0.0461214	0.188626	-0.244513	0.806834	0.940936	1076
ENSMUSG00000041235	Chd7	protein_coding	630.355	0.303407	0.168982	1.7955	0.0725748	0.288957	1077
ENSMUSG00000001123	Lgals9	protein_coding	629.137	-0.412728	0.142597	-2.89437	0.00379924	0.0568168	1078
ENSMUSG00000022961	Son	protein_coding	628.968	-0.3515	0.188288	-1.86682	0.0619265	0.265361	1079
ENSMUSG00000040407	Akap9	protein_coding	628.399	-0.0543283	0.169594	-0.320343	0.748708	0.919117	1080
ENSMUSG00000029221	Slc30a9	protein_coding	628.325	-0.0880146	0.179823	-0.489451	0.624522	0.859394	1081
ENSMUSG00000025197	Cyp2c23	protein_coding	628.105	-0.956443	0.226772	-4.21765	2.46864e-05	0.00191882	1082
ENSMUSG00000021282	Eif5	protein_coding	626.384	-0.455405	0.181746	-2.50572	0.0122203	0.104827	1083
ENSMUSG00000044991	Shld1	protein_coding	625.851	-0.241364	0.405599	-0.59508	0.55179	0.821237	1084
ENSMUSG00000021135	Slc10a1	protein_coding	625.766	-0.317245	0.138984	-2.2826	0.0224537	0.150455	1085
ENSMUSG00000071866	Ppia	protein_coding	624.767	-0.28312	0.201451	-1.40541	0.1599	0.448855	1086
ENSMUSG00000039230	Tbcd	protein_coding	624.694	0.184431	0.136824	1.34795	0.177674	0.475668	1087
ENSMUSG00000038349	Plcl1	protein_coding	624.363	0.415547	0.265323	1.56619	0.117303	0.37876	1088
ENSMUSG00000090150	Acad11	protein_coding	621.473	-0.398485	0.145294	-2.74261	0.00609527	0.0738346	1089
ENSMUSG00000031109	Enox2	protein_coding	621.459	0.259507	0.279878	0.927216	0.353814	0.676536	1090
ENSMUSG00000046027	Stard5	protein_coding	621.229	-0.0712256	0.211519	-0.336733	0.736318	0.912959	1091
ENSMUSG00000027195	Hsd17b12	protein_coding	620.424	0.247252	0.16476	1.50068	0.133438	0.408607	1092
ENSMUSG00000045441	Gprin3	protein_coding	620.23	-0.24128	0.274185	-0.87999	0.378865	0.698195	1093
ENSMUSG00000024395	Lims2	protein_coding	619.276	-0.326062	0.152256	-2.14153	0.032231	0.18279	1094
ENSMUSG00000028514	Usp24	protein_coding	619.128	-0.208193	0.141942	-1.46675	0.142445	0.422653	1095
ENSMUSG00000056211	R3hdm1	protein_coding	618.887	0.0292026	0.244972	0.119208	0.905111	0.973084	1096
ENSMUSG00000036879	Phkb	protein_coding	618.564	0.220566	0.20301	1.08648	0.277267	0.599204	1097
ENSMUSG00000026554	Dcaf8	protein_coding	618.092	-0.255147	0.176864	-1.44261	0.149129	0.4324	1098
ENSMUSG00000028864	Hgf	protein_coding	617.936	-0.543345	0.227827	-2.3849	0.0170836	0.127612	1099
ENSMUSG00000034101	Ctnnd1	protein_coding	617.795	0.0878246	0.192405	0.456456	0.648062	0.872837	1100
ENSMUSG00000025935	Tram1	protein_coding	617.597	-0.364716	0.18414	-1.98064	0.0476313	0.229406	1101
ENSMUSG00000030655	Smg1	protein_coding	616.267	0.323357	0.290422	1.1134	0.265535	0.584937	1102
ENSMUSG00000010663	Fads1	protein_coding	616.022	0.918767	0.211871	4.33644	1.44811e-05	0.00122052	1103
ENSMUSG00000032253	Phip	protein_coding	615.719	-0.0607452	0.19758	-0.307446	0.758504	0.922659	1104
ENSMUSG00000054072	Iigp1	protein_coding	615.616	-0.279812	0.322355	-0.868022	0.385382	0.704554	1105
ENSMUSG00000024169	Ift140	protein_coding	615.245	-0.461906	0.192518	-2.39929	0.0164269	0.124576	1106
ENSMUSG00000027630	Tbl1xr1	protein_coding	614.84	-0.0428937	0.24337	-0.176249	0.860098	0.956949	1107
ENSMUSG00000039196	Orm1	protein_coding	614.272	-0.336934	0.391954	-0.859627	0.389994	0.709546	1108
ENSMUSG00000024357	Sil1	protein_coding	613.776	0.285042	0.158703	1.79607	0.0724841	0.288957	1109
ENSMUSG00000042508	Dmtf1	protein_coding	613.77	-0.287144	0.1345	-2.1349	0.0327695	0.184067	1110
ENSMUSG00000021999	Cpb2	protein_coding	613.602	-0.194307	0.217645	-0.892771	0.37198	0.69243	1111
ENSMUSG00000015501	Hivep2	protein_coding	613.504	-0.150696	0.267405	-0.563551	0.57306	0.832933	1112
ENSMUSG00000030231	Plekha5	protein_coding	612.885	0.333649	0.194244	1.71768	0.0858557	0.317611	1113
ENSMUSG00000039607	Rbms3	protein_coding	612.793	0.45566	0.140556	3.24184	0.0011876	0.0282548	1114
ENSMUSG00000022762	Ncam2	protein_coding	611.69	0.696992	0.348773	1.99841	0.0456719	0.224919	1115
ENSMUSG00000035637	Grhpr	protein_coding	611.648	-0.77014	0.158151	-4.86964	1.11799e-06	0.000159611	1116
ENSMUSG00000001627	Ifrd1	protein_coding	611.159	0.0723377	0.195115	0.370744	0.710828	0.902796	1117
ENSMUSG00000021775	Nr1d2	protein_coding	610.923	0.362304	0.276099	1.31222	0.189444	0.492295	1118
ENSMUSG00000021273	Fdft1	protein_coding	610.322	1.24258	0.260027	4.77864	1.76487e-06	0.000237426	1119
ENSMUSG00000027200	Sema6d	protein_coding	609.075	0.0989616	0.179274	0.552014	0.580939	0.837153	1120
ENSMUSG00000019188	H13	protein_coding	608.998	-0.28563	0.138061	-2.06887	0.0385585	0.204978	1121
ENSMUSG00000026712	Mrc1	protein_coding	608.938	-0.0291303	0.15609	-0.186625	0.851955	0.953958	1122
ENSMUSG00000068798	Rap1a	protein_coding	607.706	0.14237	0.209732	0.678818	0.497253	0.788784	1123
ENSMUSG00000031482	Slc25a15	protein_coding	607.422	-0.281382	0.13365	-2.10537	0.0352595	0.193685	1124
ENSMUSG00000078674	Mup18	protein_coding	607.166	0.0741408	0.895016	0.0828375	0.933981	0.982343	1125
ENSMUSG00000030850	Ate1	protein_coding	606.867	0.184104	0.21109	0.872159	0.383121	0.702696	1126
ENSMUSG00000028207	Asph	protein_coding	606.855	0.0495725	0.161481	0.306986	0.758854	0.922659	1127
ENSMUSG00000026730	Pter	protein_coding	606.297	0.372833	0.166406	2.2405	0.0250586	0.159565	1128
ENSMUSG00000020456	Ogdh	protein_coding	605.881	0.00643443	0.181818	0.0353894	0.971769	0.993643	1129
ENSMUSG00000016194	Hsd11b1	protein_coding	605.488	-0.532986	0.155917	-3.41839	0.000629928	0.0183611	1130
ENSMUSG00000017119	Nbr1	protein_coding	605.461	-0.362878	0.139504	-2.60121	0.00928955	0.0909834	1131
ENSMUSG00000026626	Ppp2r5a	protein_coding	605.324	-0.261372	0.166927	-1.56578	0.1174	0.378815	1132
ENSMUSG00000031375	Bgn	protein_coding	605.067	-0.600787	0.217856	-2.75772	0.0058206	0.0720035	1133
ENSMUSG00000023224	Serping1	protein_coding	604.77	-0.204326	0.22818	-0.89546	0.370541	0.691233	1134
ENSMUSG00000021549	Rasa1	protein_coding	604.719	-0.146527	0.220738	-0.663808	0.506813	0.795738	1135
ENSMUSG00000056666	Retsat	protein_coding	604.555	-1.45321	0.137689	-10.5543	4.85265e-26	6.78934e-22	1136
ENSMUSG00000026116	Tmem131	protein_coding	603.622	-0.120975	0.193599	-0.624875	0.532053	0.810085	1137
ENSMUSG00000005501	Usp40	protein_coding	602.703	-0.150133	0.191804	-0.782743	0.433778	0.745393	1138
ENSMUSG00000019843	Fyn	protein_coding	602.609	0.0620035	0.175117	0.354068	0.723288	0.907662	1139
ENSMUSG00000052656	Rnf103	protein_coding	602.323	0.335571	0.220686	1.52058	0.128365	0.398925	1140
ENSMUSG00000038784	Cnot4	protein_coding	602.189	-0.195084	0.175256	-1.11314	0.265649	0.584937	1141
ENSMUSG00000022844	Pdia5	protein_coding	602.104	-0.315821	0.163403	-1.93277	0.0532646	0.244577	1142
ENSMUSG00000045216	Hs6st1	protein_coding	601.151	0.462808	0.246605	1.87672	0.0605567	0.262676	1143
ENSMUSG00000058056	Palld	protein_coding	600.802	0.216899	0.1611	1.34636	0.178186	0.476129	1144
ENSMUSG00000015776	Med22	protein_coding	600.641	0.0191353	0.183698	0.104167	0.917037	0.976227	1145
ENSMUSG00000025224	Gbf1	protein_coding	600.546	-0.0488374	0.158122	-0.308858	0.757429	0.922056	1146
ENSMUSG00000022272	Myo10	protein_coding	600.318	0.128578	0.160447	0.801373	0.422916	0.735855	1147
ENSMUSG00000032198	Dock6	protein_coding	600.221	0.844927	0.288142	2.93232	0.00336435	0.0531751	1148
ENSMUSG00000067851	Arfgef1	protein_coding	598.332	-0.143117	0.203003	-0.705001	0.48081	0.77857	1149
ENSMUSG00000032376	Usp3	protein_coding	597.992	-0.050975	0.204934	-0.248739	0.803563	0.939826	1150
ENSMUSG00000038648	Creb3l2	protein_coding	597.581	-0.318983	0.181898	-1.75364	0.0794927	0.304592	1151
ENSMUSG00000020530	Ggnbp2	protein_coding	597.564	0.0274349	0.186849	0.14683	0.883266	0.965556	1152
ENSMUSG00000021895	Arhgef3	protein_coding	597.238	0.0464612	0.171152	0.271462	0.786036	0.93254	1153
ENSMUSG00000031604	Msmo1	protein_coding	596.724	1.4512	0.334778	4.3348	1.4589e-05	0.00122224	1154
ENSMUSG00000067889	Sptbn2	protein_coding	595.85	-0.262273	0.166298	-1.57713	0.114766	0.374112	1155
ENSMUSG00000027002	Nckap1	protein_coding	595.706	-0.279647	0.191798	-1.45803	0.144833	0.426127	1156
ENSMUSG00000052331	Ankrd44	protein_coding	594.936	0.151469	0.19774	0.766003	0.443675	0.752601	1157
ENSMUSG00000018770	Atp5g3	protein_coding	594.919	-0.438972	0.200984	-2.18412	0.0289538	0.17208	1158
ENSMUSG00000020580	Rock2	protein_coding	594.283	0.27764	0.302965	0.916411	0.359451	0.68117	1159
ENSMUSG00000022389	Tef	protein_coding	593.89	0.716874	0.214521	3.34175	0.000832518	0.0219769	1160
ENSMUSG00000050565	Tor1aip2	protein_coding	593.599	-0.253906	0.187488	-1.35425	0.175656	0.472445	1161
ENSMUSG00000034390	Cmip	protein_coding	593.019	0.22133	0.119834	1.84698	0.0647504	0.27131	1162
ENSMUSG00000052040	Klf13	protein_coding	592.97	0.443779	0.202563	2.19082	0.028465	0.170486	1163
ENSMUSG00000022957	Itsn1	protein_coding	591.975	0.266341	0.190373	1.39905	0.161797	0.451657	1164
ENSMUSG00000057530	Ece1	protein_coding	591.958	0.0476099	0.155243	0.306681	0.759086	0.922659	1165
ENSMUSG00000027312	Atrn	protein_coding	591.745	-0.0912336	0.254048	-0.35912	0.719506	0.906404	1166
ENSMUSG00000040181	Fmo1	protein_coding	591.699	0.116375	0.229994	0.505992	0.612862	0.853994	1167
ENSMUSG00000015120	Ube2i	protein_coding	591.065	-0.152914	0.134727	-1.135	0.256377	0.575389	1168
ENSMUSG00000018340	Anxa6	protein_coding	590.775	-0.160351	0.136308	-1.17638	0.239441	0.553541	1169
ENSMUSG00000024150	Mcfd2	protein_coding	590.558	-0.148258	0.133665	-1.10917	0.267356	0.586763	1170
ENSMUSG00000020021	Fgd6	protein_coding	590.54	-0.0649052	0.182032	-0.356559	0.721422	0.907071	1171
ENSMUSG00000022546	Gpt	protein_coding	590.027	-0.274823	0.141639	-1.94031	0.0523423	0.24233	1172
ENSMUSG00000002289	Angptl4	protein_coding	589.796	-1.47591	0.189613	-7.78381	7.03745e-15	5.79182e-12	1173
ENSMUSG00000024290	Rock1	protein_coding	589.677	-0.104741	0.226693	-0.462039	0.644054	0.870267	1174
ENSMUSG00000024740	Ddb1	protein_coding	588.856	-0.336109	0.16015	-2.09871	0.0358422	0.195352	1175
ENSMUSG00000032735	Ablim3	protein_coding	588.61	-0.000650673	0.194358	-0.00334781	0.997329	0.998971	1176
ENSMUSG00000025176	Hoga1	protein_coding	588.16	-0.0384391	0.148799	-0.258329	0.796153	0.93723	1177
ENSMUSG00000035305	Ror1	protein_coding	588.021	1.04101	0.2336	4.45637	8.33593e-06	0.000821323	1178
ENSMUSG00000024400	Wdr33	protein_coding	587.812	-0.103936	0.155882	-0.666764	0.504923	0.794643	1179
ENSMUSG00000026663	Atf6	protein_coding	587.7	-0.136521	0.232197	-0.587951	0.556565	0.823426	1180
ENSMUSG00000021096	Ppm1a	protein_coding	587.434	0.0134111	0.191552	0.0700127	0.944184	0.985643	1181
ENSMUSG00000074643	Cpne1	protein_coding	586.944	-0.170818	0.148888	-1.14729	0.251263	0.568837	1182
ENSMUSG00000004508	Gab2	protein_coding	586.727	0.232337	0.232179	1.00068	0.316982	0.641343	1183
ENSMUSG00000003134	Tbc1d8	protein_coding	586.475	-0.192346	0.183708	-1.04702	0.295091	0.617227	1184
ENSMUSG00000021998	Lcp1	protein_coding	586.403	-0.083008	0.186285	-0.445597	0.655888	0.877633	1185
ENSMUSG00000049580	Tsku	protein_coding	586.342	0.839249	0.296679	2.82881	0.00467219	0.0638537	1186
ENSMUSG00000024899	Papss2	protein_coding	585.588	-0.0868287	0.292683	-0.296664	0.766723	0.925957	1187
ENSMUSG00000038696	Mapkap1	protein_coding	585.185	0.0958996	0.154203	0.621903	0.534006	0.811389	1188
ENSMUSG00000022443	Myh9	protein_coding	584.334	-0.107751	0.218781	-0.492504	0.622363	0.859263	1189
ENSMUSG00000042700	Sipa1l1	protein_coding	584.213	0.316137	0.127657	2.47645	0.0132695	0.110574	1190
ENSMUSG00000021474	Sfxn1	protein_coding	583.711	0.248791	0.242177	1.02731	0.304273	0.627704	1191
ENSMUSG00000025781	Atp5c1	protein_coding	583.697	-0.279202	0.16078	-1.73654	0.0824679	0.311383	1192
ENSMUSG00000037234	Hook3	protein_coding	583.665	-0.217569	0.172397	-1.26202	0.20694	0.515452	1193
ENSMUSG00000021910	Nisch	protein_coding	583.059	-0.188339	0.123043	-1.53067	0.12585	0.393996	1194
ENSMUSG00000040044	Orc3	protein_coding	582.478	-0.211454	0.182023	-1.16169	0.245362	0.5612	1195
ENSMUSG00000020124	Usp15	protein_coding	582.018	0.027059	0.156386	0.173027	0.86263	0.958166	1196
ENSMUSG00000099083	Atf7	protein_coding	581.618	0.0229899	0.224548	0.102383	0.918453	0.976227	1197
ENSMUSG00000073988	Ttpa	protein_coding	581.09	-0.520292	0.281452	-1.8486	0.0645159	0.270901	1198
ENSMUSG00000003721	Insig2	protein_coding	580.331	-0.237584	0.182089	-1.30476	0.191973	0.495064	1199
ENSMUSG00000027809	Etfdh	protein_coding	580.128	-0.644008	0.171219	-3.76132	0.00016902	0.00782838	1200
ENSMUSG00000038914	Dido1	protein_coding	579.747	-0.0979955	0.176517	-0.555163	0.578783	0.835818	1201
ENSMUSG00000059447	Hadhb	protein_coding	579.383	-0.437269	0.185531	-2.35685	0.0184306	0.134024	1202
ENSMUSG00000029580	Actb	protein_coding	579.269	-0.451528	0.19509	-2.31446	0.0206428	0.143474	1203
ENSMUSG00000026504	Sdccag8	protein_coding	579.186	0.0494011	0.231275	0.213603	0.830856	0.947052	1204
ENSMUSG00000032359	Ctsh	protein_coding	578.613	-0.457527	0.182137	-2.51199	0.0120052	0.104383	1205
ENSMUSG00000022214	Dcaf11	protein_coding	578.206	-0.347836	0.139093	-2.50074	0.0123933	0.105407	1206
ENSMUSG00000020962	Gtf2a1	protein_coding	577.896	-0.175323	0.218577	-0.802112	0.422488	0.735539	1207
ENSMUSG00000010110	Stx5a	protein_coding	576.479	-0.573652	0.182389	-3.1452	0.00165972	0.034048	1208
ENSMUSG00000024827	Gldc	protein_coding	575.708	0.236749	0.211292	1.12048	0.262508	0.582281	1209
ENSMUSG00000061130	Ppm1b	protein_coding	575.195	-0.0425203	0.227746	-0.186701	0.851895	0.953958	1210
ENSMUSG00000001247	Lsr	protein_coding	574.377	0.36524	0.194756	1.87537	0.0607419	0.262935	1211
ENSMUSG00000027940	Tpm3	protein_coding	572.996	-0.122759	0.170719	-0.719071	0.472097	0.772801	1212
ENSMUSG00000022378	Cyrib	protein_coding	572.503	0.194007	0.19061	1.01782	0.308763	0.632489	1213
ENSMUSG00000026750	Psmb7	protein_coding	571.574	-0.355505	0.133776	-2.65747	0.00787303	0.0844662	1214
ENSMUSG00000024642	Tle4	protein_coding	571.396	0.10928	0.217041	0.503498	0.614614	0.854712	1215
ENSMUSG00000025016	Tm9sf3	protein_coding	571.119	-0.367264	0.153462	-2.3932	0.0167024	0.125771	1216
ENSMUSG00000027282	Mtch2	protein_coding	570.013	-0.537885	0.15731	-3.41927	0.000627893	0.01834	1217
ENSMUSG00000056201	Cfl1	protein_coding	569.045	-0.407063	0.200689	-2.02833	0.042527	0.216339	1218
ENSMUSG00000018076	Med13l	protein_coding	568.213	0.178027	0.143648	1.23933	0.215223	0.527049	1219
ENSMUSG00000030259	Rassf8	protein_coding	567.651	-0.482486	0.208601	-2.31297	0.0207245	0.143828	1220
ENSMUSG00000030518	Fam189a1	protein_coding	567.154	0.0666637	0.213256	0.3126	0.754584	0.921073	1221
ENSMUSG00000004221	Ikbkg	protein_coding	566.382	-0.0930011	0.208572	-0.445895	0.655673	0.877513	1222
ENSMUSG00000059974	Ntm	protein_coding	566.37	0.437735	0.213595	2.04937	0.0404256	0.20992	1223
ENSMUSG00000063511	Snrnp70	protein_coding	566.235	-0.376841	0.131391	-2.86809	0.0041296	0.0594417	1224
ENSMUSG00000022637	Cblb	protein_coding	566.201	-0.220828	0.234742	-0.940728	0.346844	0.669737	1225
ENSMUSG00000050310	Rictor	protein_coding	565.936	-0.0708569	0.214747	-0.329956	0.741433	0.915481	1226
ENSMUSG00000025885	Myo5b	protein_coding	565.717	0.394323	0.134863	2.92388	0.00345697	0.0538601	1227
ENSMUSG00000053436	Mapk14	protein_coding	565.271	0.0360035	0.186314	0.193241	0.84677	0.951784	1228
ENSMUSG00000029426	Scarb2	protein_coding	564.784	-0.380127	0.168966	-2.24973	0.0244662	0.157041	1229
ENSMUSG00000025911	Adhfe1	protein_coding	564.225	0.0938127	0.265575	0.353244	0.723906	0.907952	1230
ENSMUSG00000027167	Elp4	protein_coding	564.079	0.120179	0.233508	0.514667	0.606786	0.850756	1231
ENSMUSG00000065979	Cpped1	protein_coding	563.732	0.410301	0.193382	2.12171	0.0338619	0.188305	1232
ENSMUSG00000086993	Rsf1os2	lncRNA	563.087	-0.473418	0.238136	-1.98802	0.04681	0.227402	1233
ENSMUSG00000025583	Rptor	protein_coding	562.365	0.333695	0.132695	2.51474	0.011912	0.10407	1234
ENSMUSG00000035569	Ankrd11	protein_coding	562.275	-0.356617	0.175591	-2.03096	0.0422594	0.21547	1235
ENSMUSG00000032776	Mctp2	protein_coding	562.106	0.555462	0.15529	3.57693	0.00034765	0.0126666	1236
ENSMUSG00000031592	Pcm1	protein_coding	562.072	-0.17101	0.261921	-0.652905	0.513817	0.79999	1237
ENSMUSG00000020166	Cnot2	protein_coding	562.062	-0.138658	0.178922	-0.774966	0.43836	0.749309	1238
ENSMUSG00000006005	Tpr	protein_coding	561.596	-0.107309	0.182437	-0.588199	0.556398	0.823426	1239
ENSMUSG00000040537	Adam22	protein_coding	561.461	-1.38446	0.824833	-1.67847	0.093255	0.333648	1240
ENSMUSG00000010376	Nedd8	protein_coding	561.39	-0.464695	0.198032	-2.34657	0.0189473	0.136224	1241
ENSMUSG00000022201	Zfr	protein_coding	560.92	0.0517061	0.189741	0.272508	0.785231	0.93254	1242
ENSMUSG00000063760	Rnf217	protein_coding	560.67	0.172277	0.246274	0.699534	0.484218	0.780405	1243
ENSMUSG00000020134	Peli1	protein_coding	560.628	0.028539	0.257093	0.111006	0.911611	0.974809	1244
ENSMUSG00000030884	Uqcrc2	protein_coding	559.899	-0.434619	0.195493	-2.22319	0.026203	0.162936	1245
ENSMUSG00000020258	Glyctk	protein_coding	559.736	0.135891	0.158566	0.857001	0.391444	0.710533	1246
ENSMUSG00000028792	Ak2	protein_coding	558.524	0.298765	0.171214	1.74498	0.0809879	0.308288	1247
ENSMUSG00000116378	Gcat	protein_coding	557.527	-0.494626	0.16483	-3.00083	0.00269242	0.0470282	1248
ENSMUSG00000039156	Stim2	protein_coding	556.668	0.550054	0.222794	2.46889	0.0135531	0.112003	1249
ENSMUSG00000030555	Ttc23	protein_coding	555.425	0.323508	0.202559	1.5971	0.110243	0.365762	1250
ENSMUSG00000024240	Epc1	protein_coding	555.365	-0.109078	0.166586	-0.654783	0.512607	0.799631	1251
ENSMUSG00000026383	Epb41l5	protein_coding	555.218	0.0189312	0.219808	0.0861263	0.931366	0.981378	1252
ENSMUSG00000057561	Eif1a	protein_coding	554.989	-0.67184	0.17845	-3.76487	0.000166639	0.0077898	1253
ENSMUSG00000000708	Kat2b	protein_coding	554.449	-0.427787	0.135674	-3.15304	0.00161579	0.0334912	1254
ENSMUSG00000039703	Nploc4	protein_coding	554.398	-0.241287	0.117861	-2.04722	0.0406362	0.210391	1255
ENSMUSG00000054612	Mgmt	protein_coding	553.949	0.453482	0.193589	2.34251	0.0191547	0.136801	1256
ENSMUSG00000046138	9930021J03Rik	protein_coding	553.841	0.0320647	0.255753	0.125374	0.900228	0.9726	1257
ENSMUSG00000022477	Aco2	protein_coding	553.657	-0.078786	0.160463	-0.490993	0.623431	0.859263	1258
ENSMUSG00000053898	Ech1	protein_coding	553.652	-0.722386	0.189861	-3.80482	0.00014191	0.00711636	1259
ENSMUSG00000112129	Pbld1	protein_coding	553.536	-0.586621	0.165189	-3.5512	0.000383477	0.0133914	1260
ENSMUSG00000015837	Sqstm1	protein_coding	553.497	-0.646453	0.161395	-4.00542	6.19072e-05	0.00385867	1261
ENSMUSG00000022912	Pros1	protein_coding	553.471	-0.256927	0.316787	-0.811041	0.417342	0.731159	1262
ENSMUSG00000085875	Gm12905	lncRNA	553.322	-0.169668	0.168693	-1.00578	0.314523	0.639235	1263
ENSMUSG00000032383	Ppib	protein_coding	553.03	-0.483124	0.175642	-2.75062	0.00594819	0.0729712	1264
ENSMUSG00000033114	Slc35d2	protein_coding	552.538	-0.204975	0.140125	-1.4628	0.143523	0.424262	1265
ENSMUSG00000050440	Hamp	protein_coding	551.701	0.125318	0.220615	0.568041	0.570007	0.830812	1266
ENSMUSG00000009115	Spatc1l	protein_coding	550.897	0.30121	0.140723	2.14045	0.0323182	0.182914	1267
ENSMUSG00000046230	Vps13a	protein_coding	550.86	0.335861	0.208904	1.60773	0.107895	0.36069	1268
ENSMUSG00000055725	Paqr3	protein_coding	550.541	0.097101	0.205461	0.472601	0.636498	0.866756	1269
ENSMUSG00000023272	Creld2	protein_coding	550.203	-1.61055	0.353838	-4.55166	5.32245e-06	0.000600536	1270
ENSMUSG00000041112	Elmo1	protein_coding	549.965	0.283654	0.127928	2.21728	0.0266036	0.164259	1271
ENSMUSG00000033216	Eefsec	protein_coding	549.049	0.505632	0.168014	3.00946	0.00261716	0.0461003	1272
ENSMUSG00000009621	Vav2	protein_coding	548.541	0.143807	0.139355	1.03195	0.302096	0.62487	1273
ENSMUSG00000019256	Ahr	protein_coding	547.826	-0.117853	0.181334	-0.649921	0.515743	0.800692	1274
ENSMUSG00000019977	Hbs1l	protein_coding	547.714	-0.255774	0.138421	-1.84779	0.0646327	0.271162	1275
ENSMUSG00000071252	2210408I21Rik	protein_coding	547.584	0.254718	0.217939	1.16876	0.242501	0.557401	1276
ENSMUSG00000026113	Inpp4a	protein_coding	546.184	0.364553	0.175096	2.08201	0.0373411	0.200861	1277
ENSMUSG00000044042	Fmn1	protein_coding	545.976	1.35844	0.332023	4.0914	4.28773e-05	0.00295516	1278
ENSMUSG00000040147	Maob	protein_coding	545.812	0.0660469	0.248505	0.265777	0.790411	0.934876	1279
ENSMUSG00000009378	Slc16a12	protein_coding	544.878	0.213583	0.211758	1.00862	0.313158	0.637646	1280
ENSMUSG00000038535	Zfp280d	protein_coding	544.849	0.0227272	0.230565	0.0985717	0.921478	0.976697	1281
ENSMUSG00000003226	Ranbp2	protein_coding	544.567	-0.309073	0.15433	-2.00268	0.0452121	0.223995	1282
ENSMUSG00000020534	Shmt1	protein_coding	543.691	-0.0431284	0.172436	-0.250113	0.8025	0.939761	1283
ENSMUSG00000026482	Rgl1	protein_coding	543.377	0.0966402	0.236322	0.408935	0.682587	0.889786	1284
ENSMUSG00000035851	Ythdc1	protein_coding	543.33	-0.227869	0.178642	-1.27557	0.202109	0.509039	1285
ENSMUSG00000039615	Stub1	protein_coding	543.077	-0.31384	0.179404	-1.74935	0.0802299	0.306191	1286
ENSMUSG00000071415	Rpl23	protein_coding	543.062	-0.376417	0.190163	-1.97944	0.0477663	0.229656	1287
ENSMUSG00000066026	Dhrs3	protein_coding	542.894	-0.599414	0.15666	-3.82621	0.00013013	0.00666903	1288
ENSMUSG00000062480	Acat3	protein_coding	542.846	-0.275968	0.157141	-1.75618	0.0790573	0.30388	1289
ENSMUSG00000025860	Xiap	protein_coding	542.844	0.0284787	0.192153	0.148209	0.882178	0.965097	1290
ENSMUSG00000020422	Tns3	protein_coding	542.16	0.272372	0.153482	1.77463	0.0759598	0.297025	1291
ENSMUSG00000034354	Mtmr3	protein_coding	542.117	0.0245054	0.162032	0.151238	0.879788	0.964246	1292
ENSMUSG00000037475	Thoc2	protein_coding	541.648	-0.16467	0.183334	-0.898199	0.36908	0.689995	1293
ENSMUSG00000026393	Nek7	protein_coding	541.623	-0.0688237	0.218142	-0.3155	0.752382	0.920477	1294
ENSMUSG00000055447	Cd47	protein_coding	541.424	-0.167273	0.207551	-0.805938	0.420279	0.733914	1295
ENSMUSG00000037818	Abhd18	protein_coding	541.365	-0.109857	0.185371	-0.592631	0.553428	0.822413	1296
ENSMUSG00000029407	Uso1	protein_coding	540.752	-0.424445	0.18033	-2.35371	0.0185873	0.134673	1297
ENSMUSG00000027365	Trpm7	protein_coding	540.203	0.0997653	0.22637	0.440717	0.659418	0.879245	1298
ENSMUSG00000024535	Snx24	protein_coding	539.992	0.14053	0.150832	0.931701	0.351491	0.674675	1299
ENSMUSG00000058298	Mcm9	protein_coding	539.823	-0.108739	0.172441	-0.630587	0.52831	0.808282	1300
ENSMUSG00000046985	Tapt1	protein_coding	539.75	-0.228426	0.21321	-1.07137	0.284004	0.606455	1301
ENSMUSG00000039637	Coro7	protein_coding	539.606	-0.298163	0.229279	-1.30044	0.193451	0.496341	1302
ENSMUSG00000036528	Ppfibp2	protein_coding	539.457	0.276218	0.222043	1.24398	0.213506	0.524728	1303
ENSMUSG00000017453	Pipox	protein_coding	539.349	-0.238701	0.121279	-1.96819	0.0490458	0.23364	1304
ENSMUSG00000041132	N4bp2l1	protein_coding	539.293	-0.183388	0.154482	-1.18711	0.235184	0.549146	1305
ENSMUSG00000020076	Ddx50	protein_coding	539.184	-0.383865	0.198719	-1.9317	0.0533968	0.244728	1306
ENSMUSG00000009863	Sdhb	protein_coding	538.937	-0.363067	0.160967	-2.25554	0.0240994	0.156323	1307
ENSMUSG00000023764	Sfi1	protein_coding	538.687	-0.442485	0.286508	-1.54441	0.122489	0.387025	1308
ENSMUSG00000009079	Ewsr1	protein_coding	538.578	-0.131216	0.124494	-1.05399	0.291887	0.614517	1309
ENSMUSG00000038754	Elovl3	protein_coding	537.974	-1.25547	0.241892	-5.19021	2.10056e-07	3.62826e-05	1310
ENSMUSG00000061436	Hipk2	protein_coding	537.17	0.297354	0.176641	1.68338	0.0923022	0.331849	1311
ENSMUSG00000024713	Pcsk5	protein_coding	536.921	0.329205	0.187297	1.75766	0.0788049	0.303485	1312
ENSMUSG00000032582	Rbm6	protein_coding	536.738	-0.113865	0.147934	-0.769698	0.441479	0.751472	1313
ENSMUSG00000021785	Ngly1	protein_coding	535.909	-0.0517054	0.234413	-0.220573	0.825425	0.94677	1314
ENSMUSG00000031751	Amfr	protein_coding	535.362	-0.311894	0.19074	-1.63518	0.102012	0.350072	1315
ENSMUSG00000079484	Phyhd1	protein_coding	534.458	-0.229684	0.142779	-1.60867	0.107689	0.360364	1316
ENSMUSG00000037608	Bclaf1	protein_coding	533.784	-0.335416	0.157041	-2.13585	0.0326919	0.183993	1317
ENSMUSG00000031446	Cul4a	protein_coding	533.541	-0.228443	0.144947	-1.57604	0.115016	0.374578	1318
ENSMUSG00000029360	Gm9754	lncRNA	533.54	-0.255187	0.166473	-1.5329	0.125299	0.392711	1319
ENSMUSG00000024975	Pdcd4	protein_coding	532.626	-0.173909	0.236847	-0.734269	0.462785	0.766411	1320
ENSMUSG00000033237	Arid2	protein_coding	532.13	0.292789	0.218218	1.34173	0.179684	0.477758	1321
ENSMUSG00000048960	Prex2	protein_coding	531.713	0.149683	0.169483	0.883175	0.377142	0.697121	1322
ENSMUSG00000038286	Bphl	protein_coding	531.446	-0.290325	0.170854	-1.69926	0.0892706	0.325172	1323
ENSMUSG00000090841	Myl6	protein_coding	531.093	-0.322924	0.181507	-1.77913	0.0752192	0.295159	1324
ENSMUSG00000030834	Abcc6	protein_coding	530.949	-0.0648046	0.144022	-0.449965	0.652736	0.875328	1325
ENSMUSG00000059588	Calcrl	protein_coding	530.116	0.0786611	0.243218	0.323417	0.746379	0.917949	1326
ENSMUSG00000034687	Fras1	protein_coding	529.803	0.957009	0.173831	5.50539	3.68353e-08	7.80854e-06	1327
ENSMUSG00000022897	Dyrk1a	protein_coding	529.272	0.160935	0.196548	0.818812	0.412894	0.728015	1328
ENSMUSG00000053819	Camk2d	protein_coding	528.507	0.199285	0.178568	1.11602	0.264414	0.583597	1329
ENSMUSG00000002413	Braf	protein_coding	528.158	-0.216003	0.202623	-1.06603	0.286408	0.608894	1330
ENSMUSG00000032035	Ets1	protein_coding	527.972	-0.0401671	0.196129	-0.2048	0.837729	0.949326	1331
ENSMUSG00000034285	Nipsnap1	protein_coding	527.74	-0.160407	0.146326	-1.09623	0.27298	0.593976	1332
ENSMUSG00000032051	Fdx1	protein_coding	527.69	0.10291	0.277804	0.370442	0.711053	0.902817	1333
ENSMUSG00000020015	Cdk17	protein_coding	527.419	0.0541746	0.200619	0.270037	0.787132	0.933206	1334
ENSMUSG00000022811	Zfp148	protein_coding	527.314	0.055547	0.215839	0.257354	0.796905	0.937344	1335
ENSMUSG00000055818	A230083G16Rik	lncRNA	527.167	-0.129014	0.173117	-0.745241	0.456126	0.762349	1336
ENSMUSG00000031818	Cox4i1	protein_coding	526.64	-0.543721	0.182268	-2.98308	0.0028536	0.0487481	1337
ENSMUSG00000020572	Nampt	protein_coding	526.389	0.391423	0.331936	1.17921	0.238314	0.552101	1338
ENSMUSG00000036813	Entpd8	protein_coding	526.184	0.139767	0.218999	0.638211	0.523337	0.805331	1339
ENSMUSG00000026888	Grb14	protein_coding	525.859	0.0648621	0.206525	0.314065	0.753472	0.920844	1340
ENSMUSG00000066392	Nrxn3	protein_coding	525.799	0.943286	0.32469	2.90519	0.00367033	0.0556601	1341
ENSMUSG00000028423	Nfx1	protein_coding	525.195	-0.184547	0.176834	-1.04361	0.296665	0.618758	1342
ENSMUSG00000038521	C1s1	protein_coding	525.103	-0.373356	0.188572	-1.97991	0.0477131	0.229479	1343
ENSMUSG00000040613	Apobec1	protein_coding	524.531	-0.145778	0.290128	-0.50246	0.615344	0.854945	1344
ENSMUSG00000021824	Ap3m1	protein_coding	523.456	-0.223706	0.134943	-1.65778	0.0973622	0.341354	1345
ENSMUSG00000020564	Atxn7l1	protein_coding	523.377	0.232145	0.164136	1.41434	0.157261	0.444043	1346
ENSMUSG00000026924	Sec16a	protein_coding	523.358	-0.291745	0.161336	-1.80831	0.0705581	0.284639	1347
ENSMUSG00000040918	Slc19a2	protein_coding	523.111	0.0383881	0.202137	0.189911	0.849379	0.952827	1348
ENSMUSG00000058571	Gpc6	protein_coding	523.054	0.859824	0.276091	3.11428	0.00184394	0.0365418	1349
ENSMUSG00000035104	Eva1a	protein_coding	523.054	-0.211237	0.139734	-1.51171	0.130608	0.403295	1350
ENSMUSG00000036893	Ehmt1	protein_coding	522.766	-0.0752583	0.16456	-0.457331	0.647433	0.872364	1351
ENSMUSG00000022858	Tra2b	protein_coding	522.348	-0.216063	0.188482	-1.14633	0.251657	0.569208	1352
ENSMUSG00000022641	Bbx	protein_coding	522.304	0.214441	0.178316	1.20259	0.229137	0.543527	1353
ENSMUSG00000047907	Tshz2	protein_coding	521.479	0.148282	0.157524	0.941329	0.346536	0.669737	1354
ENSMUSG00000025220	Oga	protein_coding	521.281	-0.267659	0.159527	-1.67783	0.0933809	0.333715	1355
ENSMUSG00000041891	Lman1	protein_coding	520.847	-0.226068	0.174626	-1.29459	0.195463	0.499037	1356
ENSMUSG00000031320	Rps4x	protein_coding	520.651	-0.473263	0.167411	-2.82696	0.00469926	0.0639119	1357
ENSMUSG00000026368	F13b	protein_coding	520.11	-0.481025	0.175203	-2.74553	0.00604135	0.0736277	1358
ENSMUSG00000020154	Ptprb	protein_coding	519.182	-0.277132	0.23543	-1.17713	0.239144	0.553372	1359
ENSMUSG00000028034	Fubp1	protein_coding	518.992	-0.193568	0.14689	-1.31778	0.187578	0.488806	1360
ENSMUSG00000059586	Nsmce2	protein_coding	518.504	0.200995	0.178641	1.12514	0.260531	0.580243	1361
ENSMUSG00000035941	Ibtk	protein_coding	518.452	-0.296798	0.186608	-1.59049	0.111723	0.368313	1362
ENSMUSG00000002109	Ddb2	protein_coding	517.577	-0.221465	0.173288	-1.27802	0.201244	0.50829	1363
ENSMUSG00000055436	Srsf11	protein_coding	517.398	-0.0980304	0.205994	-0.475889	0.634154	0.865858	1364
ENSMUSG00000038388	Pals2	protein_coding	517.326	-0.151667	0.179106	-0.846798	0.397108	0.715418	1365
ENSMUSG00000003477	Inmt	protein_coding	517.046	0.394251	0.393353	1.00228	0.316208	0.640415	1366
ENSMUSG00000020715	Ern1	protein_coding	516.882	-0.288775	0.25301	-1.14136	0.253721	0.571445	1367
ENSMUSG00000061288	Taok3	protein_coding	515.983	-0.0945057	0.22712	-0.416104	0.677334	0.887071	1368
ENSMUSG00000034403	Pja1	protein_coding	514.976	-0.207366	0.16744	-1.23845	0.215549	0.52747	1369
ENSMUSG00000042197	Zfp451	protein_coding	514.448	-0.337199	0.176826	-1.90695	0.0565268	0.253564	1370
ENSMUSG00000028964	Park7	protein_coding	514.375	-0.321589	0.17672	-1.81976	0.0687952	0.280944	1371
ENSMUSG00000022462	Slc38a2	protein_coding	514.259	-0.547922	0.247042	-2.21793	0.0265595	0.164131	1372
ENSMUSG00000026878	Rab14	protein_coding	514.077	-0.272274	0.188131	-1.44726	0.147825	0.430609	1373
ENSMUSG00000005373	Mlxipl	protein_coding	513.212	-0.388727	0.156887	-2.47775	0.0132215	0.110371	1374
ENSMUSG00000033671	Cep350	protein_coding	513.182	-0.0445722	0.182819	-0.243806	0.807381	0.940954	1375
ENSMUSG00000034557	Zfyve9	protein_coding	513.091	-0.157145	0.190601	-0.824471	0.409672	0.725718	1376
ENSMUSG00000029169	Dhx15	protein_coding	512.621	-0.272699	0.174928	-1.55893	0.119014	0.38121	1377
ENSMUSG00000028745	Capzb	protein_coding	511.486	0.00855256	0.130434	0.0655701	0.94772	0.98694	1378
ENSMUSG00000032745	Gpbp1	protein_coding	511.048	-0.14308	0.195196	-0.733003	0.463557	0.767257	1379
ENSMUSG00000015890	Amdhd1	protein_coding	510.877	-0.624744	0.162766	-3.8383	0.000123887	0.00637243	1380
ENSMUSG00000007891	Ctsd	protein_coding	510.021	-0.15479	0.190132	-0.814119	0.415577	0.729985	1381
ENSMUSG00000025584	Pde8a	protein_coding	510.014	0.242581	0.131918	1.83888	0.0659327	0.273566	1382
ENSMUSG00000022419	Deptor	protein_coding	509.903	-0.20324	0.28898	-0.703303	0.481867	0.778853	1383
ENSMUSG00000034297	Med13	protein_coding	509.828	-0.19024	0.17633	-1.07889	0.280637	0.602655	1384
ENSMUSG00000057880	Abat	protein_coding	509.707	-0.0501526	0.169704	-0.29553	0.767589	0.926604	1385
ENSMUSG00000025555	Farp1	protein_coding	509.616	0.18702	0.146234	1.27891	0.20093	0.507875	1386
ENSMUSG00000029190	D5Ertd579e	protein_coding	509.485	0.137325	0.230743	0.595142	0.551749	0.821237	1387
ENSMUSG00000046707	Csnk2a2	protein_coding	507.574	-0.246801	0.189345	-1.30345	0.192422	0.495508	1388
ENSMUSG00000017485	Top2b	protein_coding	506.583	-0.461107	0.204509	-2.2547	0.0241522	0.156323	1389
ENSMUSG00000026491	Ahctf1	protein_coding	506.442	-0.420439	0.181261	-2.31952	0.020367	0.142193	1390
ENSMUSG00000020315	Sptbn1	protein_coding	506.133	-0.0327151	0.23331	-0.140221	0.888485	0.967174	1391
ENSMUSG00000028830	AU040320	protein_coding	505.123	-0.10955	0.150031	-0.730184	0.465278	0.768294	1392
ENSMUSG00000025968	Ndufs1	protein_coding	505.109	-0.321552	0.149545	-2.15021	0.0315388	0.18077	1393
ENSMUSG00000037236	Matr3	protein_coding	504.949	-0.153355	0.191598	-0.800397	0.423481	0.736152	1394
ENSMUSG00000070315	4930581F22Rik	lncRNA	504.65	-0.368816	0.146151	-2.52353	0.0116184	0.102834	1395
ENSMUSG00000020857	Nme2	protein_coding	504.416	-0.540599	0.187942	-2.87641	0.00402227	0.0586785	1396
ENSMUSG00000037580	Gch1	protein_coding	504.349	-0.411962	0.237771	-1.7326	0.0831672	0.312794	1397
ENSMUSG00000049971	Glt1d1	protein_coding	504.297	-0.0626106	0.207719	-0.301419	0.763095	0.923809	1398
ENSMUSG00000061904	Slc25a3	protein_coding	503.992	-0.0385811	0.155079	-0.248783	0.803529	0.939826	1399
ENSMUSG00000041625	Ggact	protein_coding	503.88	-0.0374627	0.206233	-0.181652	0.855856	0.95485	1400
ENSMUSG00000038068	Rnf144b	protein_coding	503.46	-0.224608	0.226612	-0.991153	0.321611	0.645355	1401
ENSMUSG00000035765	Dym	protein_coding	503.372	0.244319	0.163979	1.48994	0.13624	0.412342	1402
ENSMUSG00000020741	Cluh	protein_coding	503.337	-0.279529	0.14087	-1.98431	0.0472213	0.228291	1403
ENSMUSG00000026568	Mpc2	protein_coding	503.144	-0.834409	0.164772	-5.06404	4.10467e-07	6.67772e-05	1404
ENSMUSG00000045180	Shroom2	protein_coding	502.135	-0.0327732	0.223884	-0.146385	0.883617	0.965609	1405
ENSMUSG00000061518	Cox5b	protein_coding	501.575	-0.425048	0.16835	-2.52479	0.0115768	0.102643	1406
ENSMUSG00000015970	Chdh	protein_coding	501.302	0.025639	0.206904	0.123918	0.901381	0.972792	1407
ENSMUSG00000022306	Zfpm2	protein_coding	501.274	0.182666	0.146709	1.24509	0.2131	0.524448	1408
ENSMUSG00000061143	Maml3	protein_coding	501.22	0.359731	0.136154	2.64209	0.00823958	0.0866583	1409
ENSMUSG00000046201	Scaf8	protein_coding	500.847	0.0367717	0.22998	0.159891	0.872967	0.961329	1410
ENSMUSG00000020128	Vps54	protein_coding	499.81	-0.152119	0.185712	-0.819111	0.412723	0.727897	1411
ENSMUSG00000036781	Rps27l	protein_coding	499.625	-0.571745	0.206384	-2.7703	0.00560044	0.0704639	1412
ENSMUSG00000032114	Slc37a4	protein_coding	499.499	-0.536004	0.12735	-4.20891	2.56606e-05	0.00196184	1413
ENSMUSG00000028373	Astn2	protein_coding	499.007	0.450616	0.276488	1.62979	0.103147	0.352415	1414
ENSMUSG00000071757	Zhx2	protein_coding	498.869	0.0522471	0.157432	0.331871	0.739987	0.914484	1415
ENSMUSG00000053333	Dis3l2	protein_coding	498.665	0.412092	0.136528	3.01836	0.00254145	0.0453467	1416
ENSMUSG00000028760	Eif4g3	protein_coding	498.541	0.206064	0.139492	1.47725	0.139608	0.417613	1417
ENSMUSG00000041846	Ppp4r3a	protein_coding	498.205	0.0737392	0.250636	0.294209	0.768598	0.927248	1418
ENSMUSG00000027947	Il6ra	protein_coding	497.363	-0.220087	0.177281	-1.24146	0.214436	0.52607	1419
ENSMUSG00000066151	Fkbp15	protein_coding	497.109	-0.116695	0.137249	-0.850246	0.395188	0.713625	1420
ENSMUSG00000061175	Fnip2	protein_coding	496.66	0.243382	0.260358	0.934796	0.349893	0.672439	1421
ENSMUSG00000024754	Cemip2	protein_coding	496.465	-0.246179	0.17207	-1.43069	0.152519	0.437174	1422
ENSMUSG00000018707	Dync1h1	protein_coding	495.042	-0.2985	0.159982	-1.86584	0.0620644	0.265467	1423
ENSMUSG00000024002	Brd4	protein_coding	495.027	-0.0386945	0.164098	-0.235801	0.813587	0.943229	1424
ENSMUSG00000041220	Elovl6	protein_coding	494.771	1.01277	0.340398	2.97526	0.00292736	0.0493731	1425
ENSMUSG00000022228	Zscan26	protein_coding	494.515	-0.45901	0.141091	-3.25329	0.00114078	0.0276615	1426
ENSMUSG00000028248	Pnisr	protein_coding	494.265	-0.12282	0.168938	-0.727014	0.467217	0.7694	1427
ENSMUSG00000024135	Srbd1	protein_coding	494.094	0.373777	0.261817	1.42763	0.153399	0.438094	1428
ENSMUSG00000028478	Clta	protein_coding	493.662	-0.263607	0.18345	-1.43694	0.150734	0.435098	1429
ENSMUSG00000025372	Baiap2	protein_coding	493.571	0.0252779	0.239875	0.10538	0.916074	0.976026	1430
ENSMUSG00000026914	Psmd14	protein_coding	493.464	-0.0134037	0.149095	-0.0899008	0.928366	0.979834	1431
ENSMUSG00000026490	Cdc42bpa	protein_coding	493.334	-0.0451396	0.204748	-0.220464	0.82551	0.94677	1432
ENSMUSG00000025465	Echs1	protein_coding	493.29	-0.27887	0.156224	-1.78506	0.0742514	0.292521	1433
ENSMUSG00000025544	Tm9sf2	protein_coding	492.749	-0.405465	0.188138	-2.15515	0.0311504	0.179788	1434
ENSMUSG00000031996	Aplp2	protein_coding	492.541	-0.178071	0.162756	-1.0941	0.27391	0.594796	1435
ENSMUSG00000035284	Vps13c	protein_coding	492.302	0.24517	0.182577	1.34283	0.179327	0.477172	1436
ENSMUSG00000037486	Asxl2	protein_coding	491.897	0.0664193	0.211461	0.314097	0.753447	0.920844	1437
ENSMUSG00000025246	Tbl1x	protein_coding	491.853	0.183835	0.193934	0.947926	0.343167	0.668213	1438
ENSMUSG00000017756	Slc12a7	protein_coding	491.687	0.311498	0.221873	1.40395	0.160335	0.449646	1439
ENSMUSG00000046573	Lyrm4	protein_coding	491.449	-0.0248502	0.236452	-0.105096	0.916299	0.976163	1440
ENSMUSG00000021027	Ralgapa1	protein_coding	491.337	0.0371767	0.160063	0.232263	0.816334	0.944439	1441
ENSMUSG00000073411	H2-D1	protein_coding	491.31	-0.580199	0.221789	-2.61599	0.00889687	0.0893062	1442
ENSMUSG00000022329	Stk3	protein_coding	491.211	0.368799	0.174882	2.10884	0.0349585	0.192529	1443
ENSMUSG00000022019	Tdrd3	protein_coding	491.188	0.0410085	0.185372	0.221223	0.824919	0.94677	1444
ENSMUSG00000030303	Far2	protein_coding	491.044	-0.235376	0.187572	-1.25485	0.209532	0.519662	1445
ENSMUSG00000041992	Rapgef5	protein_coding	490.788	-0.085802	0.144181	-0.5951	0.551776	0.821237	1446
ENSMUSG00000018363	Smurf2	protein_coding	490.418	-0.0282628	0.176204	-0.160398	0.872568	0.96104	1447
ENSMUSG00000018166	Erbb3	protein_coding	489.922	-0.406734	0.175627	-2.3159	0.0205635	0.143208	1448
ENSMUSG00000001687	Ubl3	protein_coding	489.831	-0.208586	0.157226	-1.32666	0.184622	0.485262	1449
ENSMUSG00000024294	Mib1	protein_coding	489.725	-0.298582	0.16143	-1.84961	0.0643695	0.270693	1450
ENSMUSG00000025316	Banp	protein_coding	489.672	-0.319272	0.144663	-2.207	0.0273143	0.166807	1451
ENSMUSG00000005907	Pex1	protein_coding	489.14	-0.239775	0.167191	-1.43414	0.151534	0.436007	1452
ENSMUSG00000024843	Chka	protein_coding	488.732	-0.488614	0.239153	-2.0431	0.0410427	0.211517	1453
ENSMUSG00000066306	Numa1	protein_coding	488.587	-0.254697	0.143221	-1.77835	0.075347	0.295537	1454
ENSMUSG00000066153	Mup21	protein_coding	488.275	-0.418051	0.309506	-1.3507	0.17679	0.474027	1455
ENSMUSG00000005107	Slc2a9	protein_coding	488.237	-0.140167	0.14835	-0.944845	0.344738	0.669242	1456
ENSMUSG00000062624	Cyp2c67	protein_coding	488.046	-0.699956	0.365579	-1.91465	0.0555372	0.250733	1457
ENSMUSG00000043962	Thrap3	protein_coding	488.033	-0.0269719	0.164532	-0.163931	0.869786	0.959804	1458
ENSMUSG00000056770	Setd3	protein_coding	487.84	0.149904	0.225479	0.664823	0.506164	0.795453	1459
ENSMUSG00000026775	Yme1l1	protein_coding	487.327	-0.291675	0.191314	-1.52459	0.127362	0.397377	1460
ENSMUSG00000039001	Rps21	protein_coding	487.065	-0.785466	0.185021	-4.24528	2.18317e-05	0.00174541	1461
ENSMUSG00000040560	Wdr7	protein_coding	487.042	0.217078	0.179216	1.21126	0.225795	0.539452	1462
ENSMUSG00000032193	Ldlr	protein_coding	486.067	1.16922	0.213503	5.47638	4.34118e-08	9.0653e-06	1463
ENSMUSG00000028522	Mier1	protein_coding	485.476	-0.182633	0.212985	-0.85749	0.391174	0.710307	1464
ENSMUSG00000020182	Ddc	protein_coding	485.445	-0.211175	0.148019	-1.42667	0.153675	0.43843	1465
ENSMUSG00000037697	Ddhd1	protein_coding	485.086	0.263137	0.152081	1.73025	0.0835861	0.313813	1466
ENSMUSG00000036792	Mbd5	protein_coding	484.863	-0.302971	0.221896	-1.36537	0.172136	0.467278	1467
ENSMUSG00000020620	Abca8b	protein_coding	484.722	-0.271049	0.184171	-1.47172	0.141096	0.420385	1468
ENSMUSG00000033149	Phldb2	protein_coding	484.451	0.232357	0.175109	1.32693	0.184533	0.485118	1469
ENSMUSG00000012848	Rps5	protein_coding	484.228	-0.62159	0.210901	-2.94731	0.00320553	0.052332	1470
ENSMUSG00000052155	Acvr2a	protein_coding	484.011	-0.105908	0.220045	-0.4813	0.630303	0.86277	1471
ENSMUSG00000041261	Car8	protein_coding	484	-0.170293	0.228644	-0.744795	0.456396	0.762349	1472
ENSMUSG00000002222	Rmnd5a	protein_coding	483.539	0.20159	0.229997	0.876491	0.380763	0.699831	1473
ENSMUSG00000037674	Rfx7	protein_coding	483.196	0.407357	0.271579	1.49996	0.133626	0.408825	1474
ENSMUSG00000032086	Bace1	protein_coding	482.778	-0.341111	0.196262	-1.73804	0.0822046	0.310953	1475
ENSMUSG00000024781	Lipa	protein_coding	482.505	0.054951	0.192941	0.284807	0.775792	0.930025	1476
ENSMUSG00000028188	Spata1	protein_coding	482.49	-0.0920942	0.200502	-0.459319	0.646005	0.871605	1477
ENSMUSG00000060002	Chpt1	protein_coding	482.31	-0.217172	0.180676	-1.202	0.229364	0.543569	1478
ENSMUSG00000022403	St13	protein_coding	481.972	-0.269112	0.154879	-1.73756	0.0822879	0.310992	1479
ENSMUSG00000029512	Ulk1	protein_coding	481.897	-0.366505	0.197384	-1.85682	0.0633374	0.268206	1480
ENSMUSG00000034667	Xpot	protein_coding	481.768	-0.217663	0.176516	-1.23311	0.217535	0.529494	1481
ENSMUSG00000025993	Slc40a1	protein_coding	481.709	0.0155068	0.249623	0.0621209	0.950467	0.988477	1482
ENSMUSG00000039934	Gsap	protein_coding	481.615	0.0530688	0.162021	0.327543	0.743257	0.916416	1483
ENSMUSG00000030556	Lrrc28	protein_coding	481.346	-0.161321	0.204013	-0.790741	0.429095	0.741573	1484
ENSMUSG00000047215	Rpl9	protein_coding	481.295	-0.583001	0.189973	-3.06886	0.00214879	0.0405719	1485
ENSMUSG00000027300	Ubox5	protein_coding	481.273	-0.218605	0.158814	-1.37648	0.168672	0.462813	1486
ENSMUSG00000025651	Uqcrc1	protein_coding	481.219	-0.476739	0.196174	-2.43018	0.0150912	0.118323	1487
ENSMUSG00000030213	Atf7ip	protein_coding	481.009	0.177276	0.220252	0.804878	0.42089	0.734368	1488
ENSMUSG00000030562	Nox4	protein_coding	480.866	-0.18117	0.327524	-0.553151	0.58016	0.836633	1489
ENSMUSG00000037458	Azin1	protein_coding	480.656	0.00341464	0.255181	0.0133812	0.989324	0.998179	1490
ENSMUSG00000031561	Tenm3	protein_coding	480.352	0.26183	0.25674	1.01982	0.307812	0.63128	1491
ENSMUSG00000034163	Zfc3h1	protein_coding	480.085	-0.135469	0.206321	-0.656591	0.511444	0.799063	1492
ENSMUSG00000015714	Cers2	protein_coding	479.883	-0.211027	0.189073	-1.11611	0.264374	0.583597	1493
ENSMUSG00000042305	Tmem183a	protein_coding	479.875	-0.113992	0.225008	-0.506613	0.612426	0.853994	1494
ENSMUSG00000026229	Psmd1	protein_coding	479.674	-0.241733	0.150756	-1.60347	0.108831	0.362709	1495
ENSMUSG00000040565	Btaf1	protein_coding	479.672	-0.125977	0.347006	-0.363038	0.716576	0.905003	1496
ENSMUSG00000060938	Rpl26	protein_coding	479.474	-0.54763	0.178486	-3.06821	0.00215348	0.0406055	1497
ENSMUSG00000062410	Hsd3b3	protein_coding	479.44	0.515694	0.345769	1.49144	0.135846	0.412013	1498
ENSMUSG00000028149	Rap1gds1	protein_coding	478.42	0.0506405	0.175819	0.288026	0.773327	0.929425	1499
ENSMUSG00000029802	Abcg2	protein_coding	478.349	-0.150593	0.174367	-0.863657	0.387776	0.70702	1500
ENSMUSG00000022562	Oplah	protein_coding	478.289	-0.371556	0.23153	-1.60479	0.108541	0.362088	1501
ENSMUSG00000019996	Map7	protein_coding	477.549	-0.0410686	0.148501	-0.276555	0.782122	0.931373	1502
ENSMUSG00000039828	Wdr70	protein_coding	476.96	0.0825125	0.140914	0.58555	0.558178	0.825073	1503
ENSMUSG00000021981	Cab39l	protein_coding	476.626	0.153513	0.273569	0.56115	0.574696	0.833741	1504
ENSMUSG00000038991	Txndc5	protein_coding	476.618	-0.490598	0.15875	-3.09038	0.00199904	0.0385773	1505
ENSMUSG00000028655	Mfsd2a	protein_coding	476.605	1.83916	0.194516	9.45505	3.22859e-21	1.12928e-17	1506
ENSMUSG00000024991	Eif3a	protein_coding	476.55	-0.352668	0.144897	-2.43393	0.0149358	0.118127	1507
ENSMUSG00000004462	Tbccd1	protein_coding	476.203	-0.351098	0.173695	-2.02135	0.0432434	0.218182	1508
ENSMUSG00000035437	Rabgap1	protein_coding	476.191	-0.067133	0.19891	-0.337505	0.735737	0.912674	1509
ENSMUSG00000028426	Rad23b	protein_coding	475.638	-0.0247519	0.182935	-0.135304	0.892371	0.969139	1510
ENSMUSG00000025142	Aspscr1	protein_coding	475.498	-0.268982	0.137436	-1.95714	0.0503311	0.23678	1511
ENSMUSG00000031445	Proz	protein_coding	475.153	-0.341645	0.187706	-1.82011	0.0687428	0.280874	1512
ENSMUSG00000024413	Npc1	protein_coding	475.038	-0.296685	0.246562	-1.20329	0.228864	0.543172	1513
ENSMUSG00000020817	Rabep1	protein_coding	474.789	-0.0112942	0.148884	-0.075859	0.939531	0.984069	1514
ENSMUSG00000024811	Tnks2	protein_coding	473.92	-0.325026	0.157929	-2.05805	0.0395852	0.207672	1515
ENSMUSG00000055730	Ces2a	protein_coding	473.862	-1.4388	0.171658	-8.38174	5.21495e-17	7.29623e-14	1516
ENSMUSG00000074882	Cyp2c68	protein_coding	473.745	-0.504514	0.371215	-1.35909	0.174118	0.470014	1517
ENSMUSG00000062908	Acadm	protein_coding	473.606	-0.814374	0.216246	-3.76596	0.000165911	0.0077898	1518
ENSMUSG00000021945	Zmym2	protein_coding	473.492	-0.0657773	0.179873	-0.365687	0.714598	0.903973	1519
ENSMUSG00000015083	C8g	protein_coding	473.361	-0.216462	0.17895	-1.20962	0.226423	0.539954	1520
ENSMUSG00000054611	Kdm2a	protein_coding	473.291	0.00563581	0.158491	0.0355592	0.971634	0.993623	1521
ENSMUSG00000029482	Aacs	protein_coding	472.713	1.6952	0.375744	4.51157	6.43494e-06	0.000687261	1522
ENSMUSG00000014496	Ankrd28	protein_coding	472.195	0.330424	0.250715	1.31792	0.187529	0.488783	1523
ENSMUSG00000052534	Pbx1	protein_coding	472.078	0.322361	0.17032	1.89268	0.0584007	0.257814	1524
ENSMUSG00000078566	Bnip3	protein_coding	471.744	-0.0800705	0.302007	-0.265128	0.790911	0.93502	1525
ENSMUSG00000034438	Gbp8	protein_coding	471.682	-0.464901	0.171686	-2.70785	0.00677208	0.07779	1526
ENSMUSG00000062115	Rai1	protein_coding	471.607	0.0453638	0.147833	0.306859	0.758951	0.922659	1527
ENSMUSG00000050708	Ftl1	protein_coding	471.544	-0.21527	0.198906	-1.08227	0.279133	0.601193	1528
ENSMUSG00000031577	Tti2	protein_coding	471.279	-0.499351	0.196804	-2.5373	0.0111711	0.100706	1529
ENSMUSG00000005506	Celf1	protein_coding	471.248	-0.00994762	0.191795	-0.0518659	0.958636	0.990816	1530
ENSMUSG00000061136	Prpf40a	protein_coding	470.84	-0.178914	0.196967	-0.908342	0.363698	0.685463	1531
ENSMUSG00000038290	Smg6	protein_coding	470.356	-0.102225	0.157454	-0.649238	0.516185	0.800692	1532
ENSMUSG00000059890	Ube4a	protein_coding	470.258	-0.137442	0.167906	-0.818565	0.413035	0.728171	1533
ENSMUSG00000073563	Csnk1g3	protein_coding	470.185	0.122198	0.265631	0.460032	0.645494	0.871475	1534
ENSMUSG00000032309	Fbxo22	protein_coding	470.075	0.783611	0.357603	2.19129	0.028431	0.170486	1535
ENSMUSG00000030170	Wnt5b	protein_coding	470.053	0.221006	0.177446	1.24549	0.212953	0.524363	1536
ENSMUSG00000032560	Dnajc13	protein_coding	469.271	0.0092654	0.215667	0.0429616	0.965732	0.991802	1537
ENSMUSG00000037533	Rapgef6	protein_coding	469.015	0.0507513	0.1881	0.269811	0.787306	0.933207	1538
ENSMUSG00000025234	Arih1	protein_coding	468.997	-0.032296	0.154301	-0.209305	0.83421	0.948307	1539
ENSMUSG00000020460	Rps27a	protein_coding	468.911	-0.57469	0.211216	-2.72086	0.0065112	0.0766993	1540
ENSMUSG00000039219	Arid4b	protein_coding	468.862	-0.113512	0.224135	-0.506445	0.612545	0.853994	1541
ENSMUSG00000030228	Pik3c2g	protein_coding	468.788	0.085311	0.223469	0.381758	0.702641	0.90009	1542
ENSMUSG00000012819	Cdh23	protein_coding	468.712	0.136218	0.27712	0.491547	0.623039	0.859263	1543
ENSMUSG00000005362	Crbn	protein_coding	468.46	-0.292377	0.150006	-1.94911	0.0512826	0.239165	1544
ENSMUSG00000039163	Cmc1	protein_coding	467.963	-0.203865	0.191019	-1.06725	0.285858	0.608154	1545
ENSMUSG00000060376	Bckdha	protein_coding	467.54	-0.334645	0.141911	-2.35813	0.0183675	0.133704	1546
ENSMUSG00000039159	Ube2h	protein_coding	467.267	0.203248	0.206531	0.984103	0.325065	0.648544	1547
ENSMUSG00000047728	Ly6g2	protein_coding	467.126	-0.0188538	0.207258	-0.0909677	0.927518	0.979315	1548
ENSMUSG00000011158	Brf1	protein_coding	466.051	-0.240424	0.15132	-1.58884	0.112096	0.369104	1549
ENSMUSG00000025949	Pikfyve	protein_coding	465.774	0.0157313	0.192326	0.0817949	0.93481	0.982518	1550
ENSMUSG00000031529	Tnks	protein_coding	465.557	0.10111	0.215169	0.469909	0.63842	0.86749	1551
ENSMUSG00000022244	Amacr	protein_coding	465.187	-0.400096	0.179742	-2.22594	0.0260181	0.161977	1552
ENSMUSG00000034252	Senp6	protein_coding	464.743	-0.0544926	0.209549	-0.260047	0.794828	0.936537	1553
ENSMUSG00000029125	Stx18	protein_coding	464.664	0.0344556	0.188671	0.182623	0.855094	0.954731	1554
ENSMUSG00000024863	Mbl2	protein_coding	464.629	-0.288297	0.23742	-1.21429	0.224637	0.53826	1555
ENSMUSG00000034243	Golgb1	protein_coding	464.574	-0.141057	0.250563	-0.562961	0.573461	0.832975	1556
ENSMUSG00000018666	Cbx1	protein_coding	464.395	-0.32188	0.180199	-1.78625	0.0740588	0.291957	1557
ENSMUSG00000029705	Cux1	protein_coding	464.32	0.231355	0.169787	1.36262	0.173001	0.468678	1558
ENSMUSG00000034109	Golim4	protein_coding	464.165	-0.0259543	0.172719	-0.150269	0.880552	0.964293	1559
ENSMUSG00000055670	Zzef1	protein_coding	464.129	0.0349797	0.15329	0.228193	0.819497	0.945087	1560
ENSMUSG00000062234	Gak	protein_coding	464.094	-0.272579	0.127557	-2.13692	0.0326044	0.183741	1561
ENSMUSG00000051864	Tbc1d22a	protein_coding	463.69	0.381092	0.139258	2.73659	0.00620789	0.074817	1562
ENSMUSG00000038344	Txlng	protein_coding	463.141	-0.17444	0.169389	-1.02982	0.303094	0.626341	1563
ENSMUSG00000019906	Lin7a	protein_coding	462.852	0.351848	0.316076	1.11317	0.265633	0.584937	1564
ENSMUSG00000030096	Slc6a6	protein_coding	462.803	0.0770843	0.181659	0.424335	0.671322	0.883685	1565
ENSMUSG00000028382	Ptbp3	protein_coding	462.559	0.048768	0.23964	0.203505	0.83874	0.94966	1566
ENSMUSG00000005981	Trap1	protein_coding	462.303	-0.391792	0.145941	-2.6846	0.00726175	0.0809555	1567
ENSMUSG00000043760	Pkhd1	protein_coding	461.368	0.368387	0.180704	2.03862	0.0414876	0.212698	1568
ENSMUSG00000043556	Fbxl7	protein_coding	460.907	0.202268	0.25101	0.805814	0.42035	0.733947	1569
ENSMUSG00000061740	Cyp2d22	protein_coding	460.749	-0.360414	0.14392	-2.50426	0.0122708	0.104838	1570
ENSMUSG00000020390	Ube2b	protein_coding	460.621	-0.193816	0.179658	-1.07881	0.280673	0.602655	1571
ENSMUSG00000030180	Kdm5a	protein_coding	460.058	-0.186004	0.163826	-1.13538	0.256218	0.575124	1572
ENSMUSG00000026313	Hdac4	protein_coding	458.988	0.373183	0.141585	2.63576	0.00839481	0.0873513	1573
ENSMUSG00000021585	Cast	protein_coding	458.968	-0.000329181	0.225948	-0.00145689	0.998838	0.999552	1574
ENSMUSG00000034160	Ogt	protein_coding	458.968	-0.0979345	0.196466	-0.498482	0.618145	0.856777	1575
ENSMUSG00000032437	Stt3b	protein_coding	458.096	-0.328044	0.15946	-2.05722	0.0396649	0.207769	1576
ENSMUSG00000031545	Gpat4	protein_coding	457.885	-0.0989383	0.223229	-0.443215	0.65761	0.878835	1577
ENSMUSG00000031549	Ido2	protein_coding	457.785	0.0834118	0.154785	0.538886	0.589965	0.841008	1578
ENSMUSG00000028229	Rmdn1	protein_coding	457.747	-0.0935849	0.223068	-0.419535	0.674825	0.886108	1579
ENSMUSG00000033423	Eri3	protein_coding	457.435	0.0868516	0.151	0.575177	0.565171	0.828164	1580
ENSMUSG00000041977	Arhgef11	protein_coding	457.366	0.0702104	0.15787	0.444736	0.656511	0.878042	1581
ENSMUSG00000042202	Slc35e2	protein_coding	456.614	-0.781776	0.199799	-3.9128	9.12302e-05	0.00510561	1582
ENSMUSG00000020661	Dnmt3a	protein_coding	455.283	-0.0745264	0.174549	-0.426966	0.669404	0.88355	1583
ENSMUSG00000059811	Atl2	protein_coding	455.191	-0.00422647	0.235629	-0.017937	0.985689	0.997357	1584
ENSMUSG00000028465	Tln1	protein_coding	455.178	-0.327404	0.161538	-2.0268	0.0426831	0.216474	1585
ENSMUSG00000027828	Ssr3	protein_coding	454.969	-0.493569	0.155704	-3.16992	0.00152482	0.0322551	1586
ENSMUSG00000004798	Ulk2	protein_coding	454.949	-0.097805	0.178016	-0.549417	0.58272	0.837367	1587
ENSMUSG00000036617	Etl4	protein_coding	454.816	0.914959	0.14364	6.36982	1.89255e-10	7.35518e-08	1588
ENSMUSG00000061983	Rps12	protein_coding	454.684	-0.565884	0.213143	-2.65495	0.00793198	0.0849742	1589
ENSMUSG00000022100	Xpo7	protein_coding	454.542	-0.00490746	0.207403	-0.0236615	0.981123	0.996582	1590
ENSMUSG00000005268	Prlr	protein_coding	454.448	-0.0791832	0.348317	-0.227331	0.820166	0.945087	1591
ENSMUSG00000004040	Stat3	protein_coding	454.296	-0.249996	0.310176	-0.805982	0.420253	0.733914	1592
ENSMUSG00000024425	Ndfip1	protein_coding	454.131	-0.204124	0.171058	-1.1933	0.23275	0.547848	1593
ENSMUSG00000041997	Tlk1	protein_coding	454.1	0.133688	0.202669	0.659637	0.509487	0.797189	1594
ENSMUSG00000042010	Acacb	protein_coding	453.75	0.887494	0.28226	3.14425	0.00166514	0.034048	1595
ENSMUSG00000007850	Hnrnph1	protein_coding	453.6	-0.36931	0.14122	-2.61513	0.00891935	0.0893062	1596
ENSMUSG00000045975	C2cd2	protein_coding	453.407	0.0194147	0.167535	0.115885	0.907744	0.973273	1597
ENSMUSG00000039033	Tasp1	protein_coding	452.914	0.0708885	0.177233	0.399973	0.689177	0.893933	1598
ENSMUSG00000029227	Fip1l1	protein_coding	452.682	-0.450138	0.171744	-2.62098	0.00876784	0.0891766	1599
ENSMUSG00000029381	Shroom3	protein_coding	452.632	0.826595	0.228054	3.62455	0.00028946	0.0110954	1600
ENSMUSG00000036257	Pnpla8	protein_coding	452.562	0.00349589	0.231266	0.0151163	0.987939	0.997505	1601
ENSMUSG00000026307	Scly	protein_coding	452.508	-0.225214	0.166336	-1.35397	0.175747	0.472498	1602
ENSMUSG00000038650	Rnh1	protein_coding	452.495	-0.310512	0.124854	-2.48699	0.0128827	0.108302	1603
ENSMUSG00000028121	Bcar3	protein_coding	452.294	-0.103156	0.16813	-0.613548	0.539514	0.815078	1604
ENSMUSG00000005547	Cyp2a5	protein_coding	452.186	-1.24387	0.231053	-5.38346	7.30664e-08	1.41982e-05	1605
ENSMUSG00000024544	Ldlrad4	protein_coding	452.13	-0.101231	0.227374	-0.44522	0.656161	0.877746	1606
ENSMUSG00000007892	Rplp1	protein_coding	451.703	-0.753279	0.218026	-3.45499	0.000550311	0.0172179	1607
ENSMUSG00000033352	Map2k4	protein_coding	451.555	-0.0335596	0.156677	-0.214196	0.830395	0.947052	1608
ENSMUSG00000026987	Baz2b	protein_coding	451.201	-0.102441	0.222138	-0.461157	0.644686	0.870722	1609
ENSMUSG00000031960	Aars	protein_coding	451.074	-0.242414	0.211031	-1.14872	0.250673	0.567686	1610
ENSMUSG00000037999	Arap2	protein_coding	450.988	-0.0302466	0.215677	-0.140241	0.88847	0.967174	1611
ENSMUSG00000022710	Usp7	protein_coding	450.947	-0.173169	0.129714	-1.33501	0.181873	0.480713	1612
ENSMUSG00000032330	Cox7a2	protein_coding	450.815	-0.369698	0.185333	-1.99478	0.0460672	0.225422	1613
ENSMUSG00000000159	Igsf5	protein_coding	450.495	0.000775636	0.19248	0.00402969	0.996785	0.998712	1614
ENSMUSG00000026669	Mcm10	protein_coding	449.875	-0.464555	0.294815	-1.57575	0.115083	0.374708	1615
ENSMUSG00000037916	Ndufv1	protein_coding	449.414	-0.468689	0.146462	-3.20007	0.00137396	0.0303682	1616
ENSMUSG00000026737	Pip4k2a	protein_coding	449.298	0.280046	0.239545	1.16907	0.242374	0.557401	1617
ENSMUSG00000035878	Hykk	protein_coding	448.739	0.0901735	0.329415	0.273738	0.784286	0.93254	1618
ENSMUSG00000068246	Apol9b	protein_coding	447.882	-0.143415	0.172923	-0.829361	0.4069	0.723228	1619
ENSMUSG00000022809	Nr1i2	protein_coding	447.721	-0.0037506	0.188092	-0.0199403	0.984091	0.996992	1620
ENSMUSG00000026640	Plxna2	protein_coding	447.48	0.231826	0.182087	1.27317	0.202959	0.510367	1621
ENSMUSG00000091306	Gm17606	protein_coding	447.242	-0.335664	0.13716	-2.44725	0.014395	0.115979	1622
ENSMUSG00000063450	Syne2	protein_coding	446.954	0.156297	0.143042	1.09267	0.274541	0.595612	1623
ENSMUSG00000039000	Ube3c	protein_coding	446.398	0.128753	0.172731	0.745393	0.456034	0.762349	1624
ENSMUSG00000033793	Atp6v1h	protein_coding	444.884	-0.240071	0.183811	-1.30607	0.191529	0.494624	1625
ENSMUSG00000037400	Atp11b	protein_coding	444.724	0.0608885	0.281579	0.216239	0.828801	0.947015	1626
ENSMUSG00000031278	Acsl4	protein_coding	444.26	0.820272	0.324861	2.525	0.01157	0.102643	1627
ENSMUSG00000032826	Ank2	protein_coding	444.045	0.756193	0.135252	5.59099	2.25781e-08	5.01412e-06	1628
ENSMUSG00000029458	Brap	protein_coding	443.979	-0.48047	0.180027	-2.66888	0.00761043	0.0824993	1629
ENSMUSG00000037656	Slc20a2	protein_coding	443.912	-0.0156643	0.139316	-0.112437	0.910477	0.974303	1630
ENSMUSG00000036402	Gng12	protein_coding	443.551	0.0678527	0.183758	0.369249	0.711942	0.903052	1631
ENSMUSG00000030082	Sec61a1	protein_coding	443	-0.476638	0.200797	-2.37373	0.0176094	0.130115	1632
ENSMUSG00000049115	Agtr1a	protein_coding	442.708	-0.309791	0.254636	-1.2166	0.223756	0.537805	1633
ENSMUSG00000004264	Phb2	protein_coding	441.965	-0.276285	0.159805	-1.72889	0.0838291	0.314522	1634
ENSMUSG00000002393	Nr2f6	protein_coding	441.835	-0.177957	0.213226	-0.834592	0.403948	0.721054	1635
ENSMUSG00000033634	Nat8f2	protein_coding	441.68	0.0985995	0.276911	0.356069	0.721789	0.907071	1636
ENSMUSG00000024219	Anks1	protein_coding	441.648	0.463427	0.158749	2.91925	0.00350875	0.0543042	1637
ENSMUSG00000041328	Pcf11	protein_coding	440.812	-0.210564	0.150936	-1.39505	0.162999	0.453271	1638
ENSMUSG00000017843	Ppp2r5c	protein_coding	440.51	-0.132883	0.145602	-0.912648	0.361428	0.683066	1639
ENSMUSG00000035168	Tanc1	protein_coding	440.363	0.226764	0.158556	1.43018	0.152666	0.437176	1640
ENSMUSG00000000149	Gna12	protein_coding	440.206	-0.236805	0.22583	-1.0486	0.294361	0.61662	1641
ENSMUSG00000029152	Ociad1	protein_coding	440.197	-0.30142	0.14863	-2.02799	0.0425612	0.216339	1642
ENSMUSG00000040963	Asgr2	protein_coding	440.128	-0.513771	0.16927	-3.03521	0.00240366	0.0434906	1643
ENSMUSG00000004070	Hmox2	protein_coding	439.877	-0.250944	0.148104	-1.69437	0.0901943	0.327663	1644
ENSMUSG00000007613	Tgfbr1	protein_coding	439.312	-0.0914047	0.18338	-0.498445	0.618171	0.856777	1645
ENSMUSG00000021108	Prkch	protein_coding	439.049	-0.0872395	0.189815	-0.459602	0.645802	0.871555	1646
ENSMUSG00000071350	Setdb2	protein_coding	438.936	0.189283	0.371641	0.509315	0.610531	0.853597	1647
ENSMUSG00000030104	Edem1	protein_coding	438.625	-0.34916	0.179447	-1.94576	0.0516838	0.240395	1648
ENSMUSG00000034371	Tkfc	protein_coding	438.581	-0.301752	0.216154	-1.39601	0.162713	0.453011	1649
ENSMUSG00000002845	Tmem39a	protein_coding	437.92	-0.386676	0.190864	-2.02593	0.0427723	0.2167	1650
ENSMUSG00000024949	Sf1	protein_coding	437.179	-0.261685	0.145731	-1.79567	0.072547	0.288957	1651
ENSMUSG00000022098	Bmp1	protein_coding	436.993	-0.0979127	0.136248	-0.718634	0.472366	0.773022	1652
ENSMUSG00000048915	Efna5	protein_coding	436.856	0.376523	0.220381	1.70851	0.0875416	0.321215	1653
ENSMUSG00000026771	Spopl	protein_coding	436.589	0.144457	0.278053	0.51953	0.603391	0.849346	1654
ENSMUSG00000024456	Diaph1	protein_coding	436.254	-0.0486027	0.155029	-0.313506	0.753896	0.920895	1655
ENSMUSG00000026305	Lrrfip1	protein_coding	435.936	0.321761	0.176497	1.82304	0.0682975	0.279571	1656
ENSMUSG00000017718	Afmid	protein_coding	435.619	-0.420764	0.247178	-1.70227	0.0887047	0.323866	1657
ENSMUSG00000036083	Slc17a3	protein_coding	435.541	-0.103139	0.170176	-0.606068	0.544469	0.81758	1658
ENSMUSG00000036333	Kidins220	protein_coding	435.418	0.142303	0.225325	0.631546	0.527684	0.807837	1659
ENSMUSG00000032504	Pdcd6ip	protein_coding	435	-0.0810047	0.191527	-0.422941	0.672338	0.884583	1660
ENSMUSG00000006998	Psmd2	protein_coding	434.8	-0.486353	0.235423	-2.06586	0.0388413	0.205766	1661
ENSMUSG00000041225	Arhgap12	protein_coding	434.753	0.123807	0.21908	0.565123	0.57199	0.832142	1662
ENSMUSG00000031138	F9	protein_coding	434.706	-0.194216	0.221995	-0.874868	0.381646	0.701104	1663
ENSMUSG00000036091	Hyal3	protein_coding	434.659	-0.397936	0.131897	-3.01702	0.00255276	0.0453821	1664
ENSMUSG00000028030	Tbck	protein_coding	434.554	0.0462629	0.188312	0.245671	0.805937	0.940398	1665
ENSMUSG00000005893	Nr2c2	protein_coding	434.494	0.0207076	0.199222	0.103942	0.917215	0.976227	1666
ENSMUSG00000056692	Ilrun	protein_coding	434.45	-0.265256	0.161278	-1.64471	0.10003	0.3459	1667
ENSMUSG00000022119	Rbm26	protein_coding	434.414	-0.142269	0.23769	-0.598548	0.549474	0.820631	1668
ENSMUSG00000031731	Ap1g1	protein_coding	434.413	-0.0167933	0.168267	-0.0998016	0.920502	0.976476	1669
ENSMUSG00000063972	Nr6a1	protein_coding	434.378	0.0888033	0.215122	0.412805	0.67975	0.888744	1670
ENSMUSG00000052407	Ccdc171	protein_coding	434.255	-0.098115	0.150981	-0.649848	0.51579	0.800692	1671
ENSMUSG00000031392	Irak1	protein_coding	434.221	-0.174058	0.169596	-1.02631	0.304745	0.628206	1672
ENSMUSG00000056999	Ide	protein_coding	434.205	-0.137286	0.255885	-0.536513	0.591604	0.841737	1673
ENSMUSG00000042807	Hecw2	protein_coding	434.101	0.385135	0.201373	1.91254	0.0558066	0.251246	1674
ENSMUSG00000021357	Exoc2	protein_coding	433.852	0.0983027	0.168086	0.584835	0.558659	0.825102	1675
ENSMUSG00000028975	Pex14	protein_coding	433.79	-0.128772	0.141976	-0.907	0.364407	0.685916	1676
ENSMUSG00000022890	Atp5j	protein_coding	433.533	-0.384069	0.192414	-1.99606	0.0459273	0.225384	1677
ENSMUSG00000063856	Gpx1	protein_coding	433.531	-0.90589	0.206569	-4.38541	1.15769e-05	0.00105864	1678
ENSMUSG00000039844	Rapgef1	protein_coding	433.414	0.231485	0.1397	1.65702	0.0975156	0.341354	1679
ENSMUSG00000021213	Akr1c13	protein_coding	433.38	-0.446172	0.20934	-2.13133	0.0330619	0.18488	1680
ENSMUSG00000005803	Sqor	protein_coding	432.954	-0.124395	0.246027	-0.505616	0.613126	0.853994	1681
ENSMUSG00000026670	Uap1	protein_coding	432.847	-0.0557438	0.141861	-0.392947	0.694359	0.89603	1682
ENSMUSG00000027878	Notch2	protein_coding	432.499	0.291005	0.158203	1.83944	0.0658502	0.273548	1683
ENSMUSG00000042118	Bhmt2	protein_coding	432.065	0.55068	0.227271	2.42301	0.0153924	0.119745	1684
ENSMUSG00000015839	Nfe2l2	protein_coding	431.901	0.0596086	0.16693	0.357087	0.721027	0.906939	1685
ENSMUSG00000007617	Homer1	protein_coding	431.509	-0.0113545	0.16415	-0.0691717	0.944853	0.985643	1686
ENSMUSG00000030967	Zranb1	protein_coding	431.425	-0.0793497	0.165526	-0.479379	0.631669	0.863645	1687
ENSMUSG00000009470	Tnpo1	protein_coding	431.156	-0.253095	0.2062	-1.22742	0.219663	0.532212	1688
ENSMUSG00000025347	Mettl7b	protein_coding	430.498	-0.240759	0.149629	-1.60904	0.107607	0.36026	1689
ENSMUSG00000026977	Marchf7	protein_coding	430.286	-0.178925	0.210979	-0.848069	0.396399	0.714786	1690
ENSMUSG00000018849	Wwc1	protein_coding	430.114	0.178764	0.185624	0.963044	0.335525	0.65978	1691
ENSMUSG00000032827	Ppp1r9a	protein_coding	429.854	0.647586	0.315878	2.05011	0.0403534	0.209727	1692
ENSMUSG00000040506	Ambra1	protein_coding	429.808	0.0743182	0.139947	0.531046	0.595387	0.843581	1693
ENSMUSG00000053929	Cyhr1	protein_coding	429.481	-0.391315	0.195954	-1.99697	0.0458282	0.225254	1694
ENSMUSG00000024588	Fech	protein_coding	429.362	-0.540548	0.194984	-2.77227	0.0055667	0.0704192	1695
ENSMUSG00000019368	Sec14l4	protein_coding	429.275	0.0168216	0.250729	0.0670907	0.94651	0.986268	1696
ENSMUSG00000021666	Gfm2	protein_coding	429.202	-0.260608	0.18162	-1.43491	0.151313	0.435959	1697
ENSMUSG00000053799	Exoc6	protein_coding	429.149	-0.0907478	0.184584	-0.491635	0.622978	0.859263	1698
ENSMUSG00000031540	Kat6a	protein_coding	428.934	0.0485186	0.175441	0.276552	0.782124	0.931373	1699
ENSMUSG00000029439	Sfswap	protein_coding	428.842	-0.156742	0.139922	-1.12021	0.262623	0.582307	1700
ENSMUSG00000024610	Cd74	protein_coding	428.597	-0.823098	0.189644	-4.34022	1.42338e-05	0.00120738	1701
ENSMUSG00000004591	Pkn2	protein_coding	428.574	0.00426024	0.221107	0.0192677	0.984628	0.997027	1702
ENSMUSG00000060373	Hnrnpc	protein_coding	428.269	-0.0599168	0.192619	-0.311063	0.755753	0.921378	1703
ENSMUSG00000018428	Akap1	protein_coding	428.256	-0.189671	0.144887	-1.30909	0.190504	0.49404	1704
ENSMUSG00000029202	Pds5a	protein_coding	428.213	-0.123357	0.162515	-0.759054	0.44782	0.756007	1705
ENSMUSG00000020745	Pafah1b1	protein_coding	427.916	0.0741498	0.205692	0.36049	0.718481	0.906018	1706
ENSMUSG00000039653	Baat	protein_coding	427.774	-0.482188	0.156358	-3.08387	0.00204325	0.0391068	1707
ENSMUSG00000022789	Dnm1l	protein_coding	427.493	-0.222001	0.143316	-1.54903	0.121375	0.38529	1708
ENSMUSG00000031889	Phaf1	protein_coding	427.489	-0.453469	0.173445	-2.61448	0.00893636	0.0893062	1709
ENSMUSG00000022241	Tars	protein_coding	427.395	-0.360565	0.153731	-2.34543	0.019005	0.136288	1710
ENSMUSG00000049076	Acap2	protein_coding	427.333	0.224523	0.145055	1.54785	0.121659	0.385815	1711
ENSMUSG00000041258	Zfp236	protein_coding	427.016	-0.0119447	0.168468	-0.0709016	0.943476	0.985643	1712
ENSMUSG00000031613	Hpgd	protein_coding	426.808	-0.550175	0.21115	-2.60561	0.00917106	0.0904244	1713
ENSMUSG00000040359	Ufl1	protein_coding	426.667	-0.382982	0.213813	-1.7912	0.0732616	0.290946	1714
ENSMUSG00000023087	Noct	protein_coding	426.141	0.951004	0.225345	4.22022	2.4406e-05	0.00191834	1715
ENSMUSG00000036570	Fxyd1	protein_coding	426.109	-0.261929	0.170652	-1.53487	0.124815	0.391748	1716
ENSMUSG00000040596	Pogk	protein_coding	426.036	-0.557212	0.214321	-2.5999	0.00932506	0.0910509	1717
ENSMUSG00000049470	Aff4	protein_coding	425.77	-0.130067	0.184376	-0.705447	0.480532	0.778439	1718
ENSMUSG00000028086	Fbxw7	protein_coding	425.753	0.0970129	0.207182	0.46825	0.639606	0.867798	1719
ENSMUSG00000014313	Cox6c	protein_coding	425.725	-0.437589	0.183171	-2.38896	0.0168962	0.126617	1720
ENSMUSG00000109336	Samd4b	protein_coding	424.99	0.0669709	0.168907	0.396496	0.691739	0.895287	1721
ENSMUSG00000001323	Srr	protein_coding	424.653	-0.176308	0.163421	-1.07886	0.280652	0.602655	1722
ENSMUSG00000027642	Rpn2	protein_coding	424.64	-0.53297	0.148957	-3.57801	0.000346226	0.0126666	1723
ENSMUSG00000059208	Hnrnpm	protein_coding	424.603	-0.0981042	0.166646	-0.588697	0.556065	0.823426	1724
ENSMUSG00000041341	Atg2b	protein_coding	424.555	-0.410339	0.170482	-2.40693	0.0160874	0.123497	1725
ENSMUSG00000025423	Pias2	protein_coding	424.464	-0.00763997	0.184064	-0.0415071	0.966892	0.991918	1726
ENSMUSG00000047187	Rab2a	protein_coding	424.026	-0.00888451	0.182002	-0.0488155	0.961066	0.991544	1727
ENSMUSG00000036775	Decr2	protein_coding	423.434	-0.515442	0.168747	-3.05452	0.00225421	0.0420515	1728
ENSMUSG00000039168	Dap	protein_coding	422.822	0.399249	0.294919	1.35376	0.175814	0.472588	1729
ENSMUSG00000036104	Rab3gap1	protein_coding	422.651	-0.136578	0.238913	-0.571663	0.56755	0.829218	1730
ENSMUSG00000063882	Uqcrh	protein_coding	422.472	-0.41752	0.176072	-2.3713	0.0177257	0.130701	1731
ENSMUSG00000019878	Hsf2	protein_coding	422.145	-0.493985	0.210095	-2.35125	0.0187106	0.135008	1732
ENSMUSG00000019978	Epb41l2	protein_coding	422.069	0.0599884	0.193323	0.310301	0.756332	0.921621	1733
ENSMUSG00000029247	Paics	protein_coding	421.805	-0.563975	0.200402	-2.81422	0.00488955	0.0652142	1734
ENSMUSG00000031672	Got2	protein_coding	421.729	-0.0536567	0.159969	-0.335419	0.737309	0.913255	1735
ENSMUSG00000061477	Rps7	protein_coding	421.66	-0.615022	0.16876	-3.64437	0.00026805	0.010594	1736
ENSMUSG00000042520	Ubap2l	protein_coding	421.596	-0.0660946	0.205729	-0.32127	0.748006	0.918738	1737
ENSMUSG00000063358	Mapk1	protein_coding	421.514	-0.233572	0.14357	-1.62689	0.103761	0.353476	1738
ENSMUSG00000032405	Pias1	protein_coding	420.682	0.0604263	0.21765	0.277631	0.781296	0.931154	1739
ENSMUSG00000038324	Trpc4ap	protein_coding	420.378	-0.241623	0.199653	-1.21021	0.226197	0.539825	1740
ENSMUSG00000005871	Apc	protein_coding	420.228	0.0782056	0.20094	0.389198	0.697129	0.897169	1741
ENSMUSG00000030935	Acsm3	protein_coding	419.894	-0.1808	0.187409	-0.96474	0.334675	0.658664	1742
ENSMUSG00000033767	Tmem131l	protein_coding	419.762	0.436183	0.220535	1.97784	0.0479468	0.230445	1743
ENSMUSG00000027263	Tubgcp4	protein_coding	419.443	-0.152243	0.17116	-0.88948	0.373745	0.694091	1744
ENSMUSG00000053110	Yap1	protein_coding	419.303	-0.204206	0.156319	-1.30634	0.191436	0.494624	1745
ENSMUSG00000028567	Txndc12	protein_coding	419.209	-0.212631	0.148681	-1.43012	0.152683	0.437176	1746
ENSMUSG00000040624	Plekhg1	protein_coding	419.009	0.257671	0.159049	1.62007	0.105217	0.357071	1747
ENSMUSG00000000384	Tbrg4	protein_coding	419.008	-0.251421	0.193244	-1.30105	0.193241	0.496097	1748
ENSMUSG00000037410	Tbc1d2b	protein_coding	418.672	-0.0983711	0.170413	-0.577252	0.563769	0.827804	1749
ENSMUSG00000019943	Atp2b1	protein_coding	418.45	0.109786	0.19822	0.553858	0.579676	0.836539	1750
ENSMUSG00000021823	Vcl	protein_coding	418.239	0.00432369	0.168665	0.0256347	0.979549	0.996411	1751
ENSMUSG00000057522	Spop	protein_coding	417.823	-0.167306	0.152843	-1.09463	0.27368	0.594549	1752
ENSMUSG00000020271	Fbxw11	protein_coding	417.747	0.0421976	0.155234	0.271833	0.785751	0.93254	1753
ENSMUSG00000026395	Ptprc	protein_coding	417.59	0.104218	0.193438	0.538769	0.590046	0.841008	1754
ENSMUSG00000050965	Prkca	protein_coding	417.171	0.700635	0.214387	3.26809	0.00108275	0.0267173	1755
ENSMUSG00000018677	Slc25a39	protein_coding	417.069	-0.47608	0.23278	-2.04519	0.0408358	0.210768	1756
ENSMUSG00000021218	Gdi2	protein_coding	416.958	-0.334228	0.174065	-1.92014	0.0548407	0.248551	1757
ENSMUSG00000039068	Zzz3	protein_coding	416.648	0.105575	0.197932	0.53339	0.593763	0.843043	1758
ENSMUSG00000089704	Galnt2	protein_coding	416.397	-0.0871912	0.180316	-0.483548	0.628707	0.861563	1759
ENSMUSG00000022354	Ndufb9	protein_coding	416.127	-0.589413	0.212247	-2.77701	0.0054861	0.0696516	1760
ENSMUSG00000035237	Lcat	protein_coding	416.015	-0.437934	0.187663	-2.33362	0.0196158	0.138827	1761
ENSMUSG00000074063	Osgin1	protein_coding	415.866	-0.896971	0.416198	-2.15515	0.0311499	0.179788	1762
ENSMUSG00000096674	Mup15	protein_coding	415.499	-0.459572	0.901494	-0.50979	0.610199	0.85332	1763
ENSMUSG00000021756	Il6st	protein_coding	415.361	-0.21793	0.285763	-0.762625	0.445687	0.754346	1764
ENSMUSG00000001833	Septin7	protein_coding	415.153	-0.17805	0.218795	-0.813773	0.415775	0.73015	1765
ENSMUSG00000025809	Itgb1	protein_coding	414.988	-0.255406	0.21262	-1.20123	0.22966	0.5436	1766
ENSMUSG00000043154	Ppp2r3a	protein_coding	413.872	0.106986	0.200137	0.534561	0.592954	0.842551	1767
ENSMUSG00000015806	Qdpr	protein_coding	413.706	0.364113	0.198681	1.83265	0.0668542	0.276079	1768
ENSMUSG00000033417	Cacul1	protein_coding	413.665	0.12941	0.199461	0.648797	0.516469	0.800692	1769
ENSMUSG00000021738	Atxn7	protein_coding	413.372	0.0971801	0.168733	0.57594	0.564656	0.828006	1770
ENSMUSG00000040225	Prrc2c	protein_coding	413.355	-0.14435	0.167782	-0.860343	0.3896	0.709013	1771
ENSMUSG00000028771	Ptpn12	protein_coding	412.98	-0.115021	0.254429	-0.452074	0.651215	0.874489	1772
ENSMUSG00000006673	Qrich1	protein_coding	412.775	-0.0550508	0.15646	-0.351852	0.724949	0.908223	1773
ENSMUSG00000042670	Immp1l	protein_coding	412.673	0.0152585	0.203351	0.0750353	0.940187	0.984297	1774
ENSMUSG00000027176	Cstf3	protein_coding	412.598	-0.341066	0.182749	-1.86631	0.0619979	0.265361	1775
ENSMUSG00000007411	Mark3	protein_coding	412.587	-0.145278	0.144933	-1.00238	0.31616	0.640415	1776
ENSMUSG00000000127	Fer	protein_coding	412.261	0.369191	0.202094	1.82682	0.0677262	0.278133	1777
ENSMUSG00000037922	Bank1	protein_coding	412.093	0.509934	0.217837	2.3409	0.0192373	0.137104	1778
ENSMUSG00000028572	Hook1	protein_coding	412.06	-0.26769	0.226059	-1.18416	0.236351	0.550306	1779
ENSMUSG00000068663	Clec16a	protein_coding	411.872	0.0290109	0.129644	0.223773	0.822934	0.945992	1780
ENSMUSG00000026356	Dars	protein_coding	411.844	-0.166001	0.1515	-1.09571	0.273204	0.59405	1781
ENSMUSG00000039630	Hnrnpu	protein_coding	411.814	-0.30768	0.230796	-1.33312	0.182491	0.481561	1782
ENSMUSG00000056851	Pcbp2	protein_coding	411.733	-0.14408	0.210183	-0.685498	0.49303	0.786184	1783
ENSMUSG00000026153	Fam135a	protein_coding	411.631	-0.288091	0.155997	-1.84677	0.0647799	0.27131	1784
ENSMUSG00000031447	Lamp1	protein_coding	411.589	-0.51271	0.160725	-3.18997	0.00142286	0.031105	1785
ENSMUSG00000057133	Chd6	protein_coding	411.324	0.206457	0.166428	1.24052	0.214784	0.526555	1786
ENSMUSG00000039323	Igfbp2	protein_coding	411.176	-1.64112	0.246175	-6.66648	2.62017e-11	1.2641e-08	1787
ENSMUSG00000020484	Xbp1	protein_coding	411.067	-0.383129	0.261443	-1.46544	0.142801	0.422949	1788
ENSMUSG00000041408	Wapl	protein_coding	410.603	-0.183277	0.21607	-0.848231	0.39631	0.714786	1789
ENSMUSG00000056492	Adgrf5	protein_coding	410.046	-0.373224	0.210077	-1.77661	0.0756326	0.296142	1790
ENSMUSG00000021097	Clmn	protein_coding	410.039	0.13627	0.292185	0.466381	0.640943	0.868658	1791
ENSMUSG00000021892	Sh3bp5	protein_coding	409.881	0.157641	0.158719	0.993203	0.320611	0.64432	1792
ENSMUSG00000022952	Runx1	protein_coding	409.88	0.383652	0.151078	2.53943	0.0111034	0.100344	1793
ENSMUSG00000021996	Esd	protein_coding	409.711	-0.331543	0.159574	-2.07767	0.0377398	0.202383	1794
ENSMUSG00000064302	Clasp1	protein_coding	409.463	0.230309	0.140302	1.64152	0.100689	0.347151	1795
ENSMUSG00000034613	Ppm1h	protein_coding	409.161	0.311948	0.143596	2.1724	0.0298257	0.174818	1796
ENSMUSG00000029217	Tec	protein_coding	409.149	0.273063	0.234609	1.16391	0.244461	0.560266	1797
ENSMUSG00000022365	Derl1	protein_coding	409.05	-0.661619	0.142305	-4.64931	3.33041e-06	0.00040518	1798
ENSMUSG00000000753	Serpinf1	protein_coding	408.615	-0.301004	0.158505	-1.89901	0.0575629	0.256158	1799
ENSMUSG00000056763	Cspp1	protein_coding	408.231	-0.0369411	0.203204	-0.181793	0.855745	0.95485	1800
ENSMUSG00000028484	Psip1	protein_coding	408.05	-0.163963	0.173995	-0.942341	0.346018	0.669675	1801
ENSMUSG00000023456	Tpi1	protein_coding	407.597	-0.246971	0.221037	-1.11733	0.263855	0.583157	1802
ENSMUSG00000028134	Ptbp2	protein_coding	407.2	0.0716706	0.249411	0.287359	0.773837	0.929425	1803
ENSMUSG00000044033	Ccdc141	protein_coding	407.129	0.22659	0.2434	0.930938	0.351886	0.674878	1804
ENSMUSG00000075324	Fign	protein_coding	407.058	0.482081	0.352518	1.36753	0.171458	0.466348	1805
ENSMUSG00000035949	Fbxw2	protein_coding	406.935	-0.261554	0.146075	-1.79055	0.0733655	0.291214	1806
ENSMUSG00000025437	Usp33	protein_coding	406.794	-0.0857145	0.145434	-0.58937	0.555613	0.823426	1807
ENSMUSG00000026189	Pecr	protein_coding	406.738	0.0373828	0.172467	0.216754	0.8284	0.947015	1808
ENSMUSG00000031844	Hsd17b2	protein_coding	406.51	-0.294358	0.205236	-1.43424	0.151503	0.436007	1809
ENSMUSG00000025815	Dhtkd1	protein_coding	406.436	-0.11456	0.24534	-0.466942	0.640541	0.868477	1810
ENSMUSG00000025477	Inpp5a	protein_coding	406.35	0.119453	0.139734	0.85486	0.392628	0.711918	1811
ENSMUSG00000002748	Baz1b	protein_coding	406.341	0.00646516	0.190506	0.0339367	0.972928	0.994174	1812
ENSMUSG00000020089	Ppa1	protein_coding	406.32	-0.055917	0.210832	-0.26522	0.79084	0.93502	1813
ENSMUSG00000006169	Clint1	protein_coding	406.112	-0.165673	0.188126	-0.880649	0.378508	0.69818	1814
ENSMUSG00000026341	Actr3	protein_coding	405.982	-0.132593	0.225063	-0.589138	0.555769	0.823426	1815
ENSMUSG00000030314	Atg7	protein_coding	405.902	0.384676	0.146774	2.62088	0.00877042	0.0891766	1816
ENSMUSG00000026082	Rev1	protein_coding	405.746	0.206795	0.248186	0.833226	0.404718	0.721359	1817
ENSMUSG00000006333	Rps9	protein_coding	405.665	-0.699803	0.17341	-4.03555	5.44749e-05	0.00349372	1818
ENSMUSG00000037331	Larp1	protein_coding	405.3	-0.135404	0.169409	-0.799274	0.424132	0.736257	1819
ENSMUSG00000023845	Lnpep	protein_coding	405.26	-0.0105975	0.221897	-0.0477586	0.961909	0.991544	1820
ENSMUSG00000020986	Sec23a	protein_coding	405.174	-0.0236602	0.227263	-0.104109	0.917083	0.976227	1821
ENSMUSG00000066900	Suds3	protein_coding	404.989	-0.441992	0.156884	-2.81731	0.00484271	0.0651258	1822
ENSMUSG00000026104	Stat1	protein_coding	404.89	-0.388557	0.153492	-2.53145	0.0113593	0.101917	1823
ENSMUSG00000022629	Kif21a	protein_coding	404.632	0.0222409	0.182026	0.122185	0.902752	0.972911	1824
ENSMUSG00000041757	Plekha6	protein_coding	404.319	0.0683553	0.135156	0.505751	0.613032	0.853994	1825
ENSMUSG00000032217	Rnf111	protein_coding	404.219	0.023138	0.223788	0.103393	0.917651	0.976227	1826
ENSMUSG00000021764	Ndufs4	protein_coding	404	-0.0934928	0.194089	-0.481701	0.630018	0.862653	1827
ENSMUSG00000031012	Cask	protein_coding	403.885	0.119281	0.223974	0.532567	0.594333	0.843121	1828
ENSMUSG00000063550	Nup98	protein_coding	403.777	-0.120837	0.190307	-0.634961	0.525454	0.806275	1829
ENSMUSG00000033382	Trappc8	protein_coding	403.628	-0.17172	0.146142	-1.17502	0.239985	0.554064	1830
ENSMUSG00000069045	Ddx3y	protein_coding	403.481	-0.33679	0.163579	-2.05889	0.0395049	0.207672	1831
ENSMUSG00000019232	Etnppl	protein_coding	403.363	-0.272604	0.442748	-0.61571	0.538086	0.814141	1832
ENSMUSG00000002102	Psmc3	protein_coding	403.126	-0.499642	0.192695	-2.59291	0.00951675	0.091918	1833
ENSMUSG00000085793	Lin52	protein_coding	403.096	0.0687996	0.191193	0.359844	0.718964	0.9063	1834
ENSMUSG00000036309	Skp1	protein_coding	402.907	-0.416709	0.183714	-2.26824	0.0233144	0.153574	1835
ENSMUSG00000011958	Bnip2	protein_coding	402.829	-0.0422814	0.179231	-0.235904	0.813507	0.943229	1836
ENSMUSG00000038679	Trps1	protein_coding	402.6	0.343946	0.215515	1.59592	0.110506	0.365899	1837
ENSMUSG00000020671	Rab10	protein_coding	402.473	-0.0746589	0.231195	-0.322926	0.746751	0.918165	1838
ENSMUSG00000055538	Zcchc24	protein_coding	402.375	0.167332	0.210901	0.793416	0.427535	0.739845	1839
ENSMUSG00000021669	Cert1	protein_coding	402.296	-0.0542132	0.208339	-0.260216	0.794697	0.936462	1840
ENSMUSG00000032316	Clk3	protein_coding	400.333	-0.29672	0.136296	-2.17703	0.0294786	0.17373	1841
ENSMUSG00000021271	Zfp839	protein_coding	400.148	-0.408241	0.233899	-1.74537	0.0809201	0.308153	1842
ENSMUSG00000039220	Ppp1r10	protein_coding	400.148	-0.51613	0.150661	-3.42578	0.000613035	0.0181331	1843
ENSMUSG00000117310	Ptp4a1	protein_coding	399.321	-0.567029	0.361962	-1.56654	0.117222	0.378676	1844
ENSMUSG00000020173	Cobl	protein_coding	399.254	0.648926	0.222071	2.92216	0.00347612	0.0540983	1845
ENSMUSG00000036499	Eea1	protein_coding	398.989	0.0893303	0.182178	0.490346	0.623889	0.859263	1846
ENSMUSG00000022946	Dop1b	protein_coding	398.748	0.756959	0.21574	3.50866	0.000450366	0.0150384	1847
ENSMUSG00000052544	St6galnac3	protein_coding	398.722	0.195483	0.247336	0.790352	0.429322	0.74159	1848
ENSMUSG00000030869	Ndufab1	protein_coding	398.715	-0.360875	0.162191	-2.225	0.0260811	0.16225	1849
ENSMUSG00000055312	Them7	protein_coding	398.636	0.63732	0.196413	3.2448	0.00117532	0.0282079	1850
ENSMUSG00000025240	Sacm1l	protein_coding	398.576	-0.0663963	0.162056	-0.409714	0.682016	0.889622	1851
ENSMUSG00000038866	Zcchc2	protein_coding	398.468	-0.129276	0.23208	-0.557032	0.577506	0.83544	1852
ENSMUSG00000072889	Nfxl1	protein_coding	398.428	-0.450811	0.23446	-1.92276	0.0545097	0.247773	1853
ENSMUSG00000026623	Lpgat1	protein_coding	398.006	0.489653	0.34638	1.41363	0.157471	0.444152	1854
ENSMUSG00000008683	Rps15a	protein_coding	397.4	-0.608886	0.210132	-2.89764	0.00375988	0.0564425	1855
ENSMUSG00000021767	Kat6b	protein_coding	397.227	0.24639	0.207455	1.18768	0.23496	0.549146	1856
ENSMUSG00000058135	Gstm1	protein_coding	396.921	-1.38753	0.17284	-8.02783	9.92103e-16	9.91465e-13	1857
ENSMUSG00000033863	Klf9	protein_coding	396.798	-0.138092	0.250396	-0.551495	0.581294	0.837367	1858
ENSMUSG00000031584	Gsr	protein_coding	396.581	-0.395965	0.152709	-2.59295	0.0095158	0.091918	1859
ENSMUSG00000042770	Hebp1	protein_coding	396.431	-0.255761	0.168384	-1.51892	0.128783	0.399946	1860
ENSMUSG00000024091	Vapa	protein_coding	396.384	-0.340917	0.181137	-1.8821	0.0598224	0.261351	1861
ENSMUSG00000075225	Ccdc162	protein_coding	396.339	-0.0644326	0.219128	-0.294041	0.768727	0.927248	1862
ENSMUSG00000070407	Hs3st3b1	protein_coding	396.107	-0.0330196	0.232549	-0.14199	0.887088	0.966683	1863
ENSMUSG00000074115	Saa1	protein_coding	395.941	-0.989272	1.64504	-0.601368			1864
ENSMUSG00000022508	Bcl6	protein_coding	395.767	-0.83893	0.277232	-3.0261	0.00247732	0.0444362	1865
ENSMUSG00000025613	Cct8	protein_coding	395.754	-0.390982	0.156113	-2.50448	0.0122632	0.104838	1866
ENSMUSG00000038608	Dock10	protein_coding	395.714	0.221639	0.167685	1.32176	0.186249	0.486794	1867
ENSMUSG00000030754	Copb1	protein_coding	395.53	-0.311557	0.165727	-1.87995	0.0601155	0.261936	1868
ENSMUSG00000071551	Akr1c19	protein_coding	395.435	0.0213256	0.371301	0.0574348	0.954199	0.989936	1869
ENSMUSG00000032580	Rbm5	protein_coding	395.257	-0.205448	0.131576	-1.56144	0.118421	0.380442	1870
ENSMUSG00000018995	Nars2	protein_coding	394.698	-0.313594	0.16205	-1.93517	0.052969	0.24394	1871
ENSMUSG00000022788	Fgd4	protein_coding	394.653	0.224131	0.261262	0.857878	0.39096	0.710286	1872
ENSMUSG00000048874	Phf3	protein_coding	394.257	-0.145941	0.218873	-0.666785	0.50491	0.794643	1873
ENSMUSG00000020463	Ppp4r3b	protein_coding	394.106	-0.133795	0.206432	-0.648129	0.516901	0.801042	1874
ENSMUSG00000020361	Hspa4	protein_coding	393.99	-0.281536	0.176313	-1.5968	0.110311	0.365762	1875
ENSMUSG00000041961	Znrf3	protein_coding	393.95	0.0589311	0.223418	0.263771	0.791957	0.935605	1876
ENSMUSG00000021990	Spata13	protein_coding	393.941	-0.109115	0.188537	-0.578745	0.562761	0.827493	1877
ENSMUSG00000032458	Copb2	protein_coding	393.676	-0.307106	0.190144	-1.61513	0.106284	0.358403	1878
ENSMUSG00000022867	Usp25	protein_coding	393.189	-0.0446209	0.197807	-0.225578	0.82153	0.945393	1879
ENSMUSG00000028639	Ybx1	protein_coding	392.722	-0.348237	0.20048	-1.73701	0.0823855	0.311225	1880
ENSMUSG00000021615	Xrcc4	protein_coding	392.288	0.135293	0.234388	0.577217	0.563793	0.827804	1881
ENSMUSG00000039585	Myo9a	protein_coding	391.934	0.30418	0.259696	1.17129	0.241482	0.556278	1882
ENSMUSG00000032310	Cyp1a2	protein_coding	391.513	-1.17172	0.171803	-6.82011	9.09684e-12	4.89515e-09	1883
ENSMUSG00000021838	Samd4	protein_coding	391.471	0.338657	0.173184	1.95547	0.0505271	0.237223	1884
ENSMUSG00000062054	Iah1	protein_coding	391.224	-0.084875	0.174288	-0.486982	0.626271	0.860131	1885
ENSMUSG00000034563	Ccpg1	protein_coding	390.782	-0.398827	0.181303	-2.19978	0.0278224	0.168804	1886
ENSMUSG00000008348	Ubc	protein_coding	390.4	0.0152944	0.205973	0.0742545	0.940808	0.984543	1887
ENSMUSG00000005087	Cd44	protein_coding	390.346	-0.148137	0.225731	-0.656256	0.51166	0.799222	1888
ENSMUSG00000055799	Tcf7l1	protein_coding	390.23	0.264081	0.193366	1.3657	0.172032	0.467215	1889
ENSMUSG00000021816	Ppp3cb	protein_coding	390.178	-0.143209	0.22934	-0.624443	0.532337	0.810085	1890
ENSMUSG00000038876	Rnf146	protein_coding	389.867	-0.36051	0.16578	-2.17463	0.0296578	0.174346	1891
ENSMUSG00000070690	Albfm1	protein_coding	389.837	-0.257526	0.205342	-1.25413	0.209794	0.520063	1892
ENSMUSG00000031886	Ces2e	protein_coding	389.727	-0.564039	0.237028	-2.37963	0.0173299	0.128668	1893
ENSMUSG00000006740	Kif5b	protein_coding	389.374	-0.134723	0.164298	-0.819994	0.41222	0.727389	1894
ENSMUSG00000030304	Ergic2	protein_coding	388.954	0.0568223	0.171887	0.330579	0.740962	0.915149	1895
ENSMUSG00000063889	Crem	protein_coding	388.631	-0.567045	0.20475	-2.76945	0.00561512	0.0705795	1896
ENSMUSG00000096688	Mup17	protein_coding	388.038	-0.466055	0.921932	-0.50552	0.613194	0.853994	1897
ENSMUSG00000020680	Taf15	protein_coding	387.997	0.270687	0.232843	1.16253	0.24502	0.560956	1898
ENSMUSG00000021171	Esyt2	protein_coding	387.817	0.400886	0.262525	1.52704	0.126751	0.396283	1899
ENSMUSG00000022336	Eif3e	protein_coding	387.64	-0.354623	0.14889	-2.38178	0.0172294	0.128308	1900
ENSMUSG00000059119	Nap1l4	protein_coding	387.626	-0.107051	0.142576	-0.750839	0.45275	0.759432	1901
ENSMUSG00000012535	Tnpo3	protein_coding	387.372	-0.1984	0.16154	-1.22818	0.21938	0.532133	1902
ENSMUSG00000031024	Denn2b	protein_coding	387.306	0.087176	0.157515	0.553446	0.579958	0.836633	1903
ENSMUSG00000026024	Als2	protein_coding	386.95	-0.176252	0.1853	-0.951171	0.341518	0.666254	1904
ENSMUSG00000031924	Cyb5b	protein_coding	386.946	-0.0772518	0.167614	-0.460892	0.644876	0.87081	1905
ENSMUSG00000060657	Marf1	protein_coding	386.524	-0.111974	0.213669	-0.524053	0.600241	0.847254	1906
ENSMUSG00000031684	Slc10a7	protein_coding	386.483	0.162855	0.139692	1.16581	0.24369	0.559389	1907
ENSMUSG00000025486	Sirt3	protein_coding	386.29	-0.149607	0.222268	-0.673094	0.500887	0.791134	1908
ENSMUSG00000020042	Btbd11	protein_coding	386.241	0.359409	0.147254	2.44074	0.014657	0.116889	1909
ENSMUSG00000038954	Supt3	protein_coding	386.214	0.59569	0.198836	2.99589	0.00273647	0.0474423	1910
ENSMUSG00000055681	Cope	protein_coding	386.081	-0.526563	0.13512	-3.89701	9.73865e-05	0.00532534	1911
ENSMUSG00000057406	Nsd2	protein_coding	385.6	-0.07358	0.22772	-0.323116	0.746607	0.918149	1912
ENSMUSG00000053580	Tanc2	protein_coding	384.561	0.431685	0.149484	2.88783	0.00387912	0.0573709	1913
ENSMUSG00000058558	Rpl5	protein_coding	384.199	-0.354887	0.169595	-2.09255	0.036389	0.197486	1914
ENSMUSG00000031502	Col4a1	protein_coding	384.116	-0.271724	0.209762	-1.29539	0.195185	0.498692	1915
ENSMUSG00000019432	Ddx39b	protein_coding	384.112	-0.42202	0.129486	-3.2592	0.00111726	0.0272803	1916
ENSMUSG00000014547	Wdfy2	protein_coding	384.002	0.32884	0.233654	1.40738	0.159315	0.447765	1917
ENSMUSG00000026766	Mmadhc	protein_coding	383.993	-0.415865	0.16384	-2.53824	0.0111412	0.1005	1918
ENSMUSG00000056536	Pign	protein_coding	383.672	0.0477869	0.228643	0.209003	0.834446	0.948374	1919
ENSMUSG00000040462	Os9	protein_coding	383.562	-0.383673	0.168838	-2.27243	0.0230606	0.152457	1920
ENSMUSG00000017428	Psmd11	protein_coding	383.379	-0.444866	0.197087	-2.25721	0.0239947	0.156217	1921
ENSMUSG00000035780	Ugt2a3	protein_coding	383.184	-0.00492056	0.369437	-0.0133191	0.989373	0.998179	1922
ENSMUSG00000028060	Khdc4	protein_coding	383.168	-0.0745828	0.173485	-0.42991	0.667261	0.88247	1923
ENSMUSG00000026867	Gapvd1	protein_coding	382.943	-0.0604093	0.151642	-0.398368	0.690359	0.894618	1924
ENSMUSG00000079659	Tmem243	protein_coding	381.778	-0.531759	0.140308	-3.78994	0.000150686	0.00732033	1925
ENSMUSG00000020003	Pex7	protein_coding	381.517	-0.0634451	0.187747	-0.337929	0.735417	0.912674	1926
ENSMUSG00000028926	Cdk14	protein_coding	381.46	0.564995	0.144986	3.89688	9.74403e-05	0.00532534	1927
ENSMUSG00000034108	Ccs	protein_coding	381.393	-0.342585	0.153189	-2.23635	0.0253291	0.160347	1928
ENSMUSG00000029174	Tbc1d1	protein_coding	381.001	0.136887	0.13632	1.00416	0.315303	0.639958	1929
ENSMUSG00000060073	Psma3	protein_coding	380.883	-0.341995	0.161684	-2.11521	0.0344124	0.190246	1930
ENSMUSG00000041685	Fcho2	protein_coding	380.513	-0.00259419	0.219055	-0.0118426	0.990551	0.998239	1931
ENSMUSG00000059248	Septin9	protein_coding	380.473	0.257884	0.194319	1.32712	0.18447	0.485045	1932
ENSMUSG00000034006	Slc66a2	protein_coding	379.954	-0.775283	0.241297	-3.21298	0.00131367	0.0296444	1933
ENSMUSG00000074284	Gm10658	lncRNA	379.857	-0.401912	0.153574	-2.61706	0.00886907	0.0893062	1934
ENSMUSG00000032058	Ppp2r1b	protein_coding	379.841	-0.211426	0.210565	-1.00409	0.315336	0.639958	1935
ENSMUSG00000039652	Cpeb3	protein_coding	379.789	0.184859	0.177825	1.03955	0.298547	0.620834	1936
ENSMUSG00000025270	Alas2	protein_coding	379.757	-0.00515092	0.176285	-0.0292193	0.97669	0.995784	1937
ENSMUSG00000031295	Phka2	protein_coding	379.61	-0.0295208	0.240694	-0.122649	0.902385	0.972792	1938
ENSMUSG00000070733	Fryl	protein_coding	379.507	0.220821	0.130649	1.69019	0.0909921	0.328959	1939
ENSMUSG00000020794	Ube2g1	protein_coding	379.384	0.261993	0.244815	1.07017	0.284544	0.607276	1940
ENSMUSG00000068205	Macrod2	protein_coding	379.017	1.66812	0.429984	3.87949	0.000104674	0.00558965	1941
ENSMUSG00000020143	Dock2	protein_coding	378.782	0.541995	0.177505	3.05341	0.0022626	0.0420958	1942
ENSMUSG00000032097	Ddx6	protein_coding	378.685	-0.277971	0.247644	-1.12246	0.261668	0.581295	1943
ENSMUSG00000040929	Rfx3	protein_coding	378.369	0.0191185	0.274109	0.0697478	0.944394	0.985643	1944
ENSMUSG00000024241	Sos1	protein_coding	377.668	-0.293044	0.215106	-1.36232	0.173096	0.468678	1945
ENSMUSG00000032293	Ireb2	protein_coding	377.231	0.24037	0.301882	0.796239	0.425893	0.738161	1946
ENSMUSG00000032624	Eml4	protein_coding	377.165	0.169363	0.158264	1.07013	0.284562	0.607276	1947
ENSMUSG00000114797	Gm49336	protein_coding	377.137	-0.25922	0.166308	-1.55867	0.119074	0.381315	1948
ENSMUSG00000015937	Macroh2a1	protein_coding	377.045	-0.0871917	0.162331	-0.537124	0.591182	0.841737	1949
ENSMUSG00000036918	Ttc7	protein_coding	376.987	0.489355	0.199554	2.45224	0.0141969	0.114881	1950
ENSMUSG00000067274	Rplp0	protein_coding	376.889	-0.642779	0.196195	-3.27622	0.00105205	0.0260322	1951
ENSMUSG00000033629	Hacd3	protein_coding	376.824	-0.126386	0.186055	-0.679294	0.496952	0.788573	1952
ENSMUSG00000019883	Echdc1	protein_coding	376.766	0.0661648	0.240608	0.27499	0.783324	0.932256	1953
ENSMUSG00000023883	Phf10	protein_coding	376.682	-0.294235	0.186811	-1.57504	0.115247	0.375017	1954
ENSMUSG00000028240	Cyp7a1	protein_coding	376.437	1.67013	0.35043	4.76594	1.87975e-06	0.000250473	1955
ENSMUSG00000029178	Klf3	protein_coding	375.964	0.0631015	0.247312	0.25515	0.798608	0.937438	1956
ENSMUSG00000020098	Pcbd1	protein_coding	375.769	-0.143513	0.192599	-0.745139	0.456188	0.762349	1957
ENSMUSG00000037851	Iars	protein_coding	375.611	-0.157221	0.153319	-1.02545	0.305152	0.628474	1958
ENSMUSG00000038240	Pdss2	protein_coding	375.177	0.0988614	0.15164	0.65195	0.514433	0.79999	1959
ENSMUSG00000038658	Ric1	protein_coding	374.971	-0.206028	0.23196	-0.888208	0.374429	0.694827	1960
ENSMUSG00000037112	Sik2	protein_coding	374.902	0.0139328	0.158391	0.0879646	0.929905	0.980584	1961
ENSMUSG00000034761	Map4k5	protein_coding	374.856	-0.16723	0.172756	-0.96801	0.333039	0.656738	1962
ENSMUSG00000027130	Slc12a6	protein_coding	374.625	0.180761	0.232415	0.77775	0.436717	0.748236	1963
ENSMUSG00000036501	Fam13b	protein_coding	374.279	0.162518	0.259168	0.627074	0.53061	0.809575	1964
ENSMUSG00000042286	Stab1	protein_coding	373.702	-0.349616	0.14233	-2.45638	0.0140344	0.11416	1965
ENSMUSG00000042167	Tent2	protein_coding	373.508	-0.0795179	0.245402	-0.324032	0.745914	0.917619	1966
ENSMUSG00000033788	Dysf	protein_coding	373.396	0.429081	0.165795	2.58802	0.00965302	0.0926306	1967
ENSMUSG00000022110	Sucla2	protein_coding	373.383	-0.218877	0.152696	-1.43341	0.15174	0.436472	1968
ENSMUSG00000032757	Bet1	protein_coding	372.72	-0.545388	0.158088	-3.4499	0.000560804	0.0172273	1969
ENSMUSG00000039438	Ttc36	protein_coding	372.698	-0.174891	0.218528	-0.800313	0.423529	0.736152	1970
ENSMUSG00000029684	Wasl	protein_coding	372.663	-0.0746776	0.195952	-0.381101	0.703128	0.90014	1971
ENSMUSG00000039046	Usp6nl	protein_coding	372.587	-0.240727	0.215289	-1.11816	0.2635	0.582951	1972
ENSMUSG00000016087	Fli1	protein_coding	372.493	0.0540311	0.192155	0.281185	0.778568	0.930489	1973
ENSMUSG00000033102	Cdc14b	protein_coding	372.459	-0.233471	0.194042	-1.2032	0.2289	0.543172	1974
ENSMUSG00000030352	Tspan9	protein_coding	372.375	0.50134	0.158393	3.16516	0.00154996	0.0325609	1975
ENSMUSG00000069495	Epc2	protein_coding	371.901	-0.203685	0.253857	-0.802362	0.422344	0.735409	1976
ENSMUSG00000032777	Gtf3c1	protein_coding	371.823	-0.243075	0.141491	-1.71795	0.0858054	0.317509	1977
ENSMUSG00000027502	Rtf2	protein_coding	371.585	-0.561935	0.152769	-3.67833	0.000234769	0.00986383	1978
ENSMUSG00000030711	Sult1a1	protein_coding	371.564	-0.243917	0.246197	-0.990737	0.321814	0.645355	1979
ENSMUSG00000031841	Cdh13	protein_coding	371.475	1.07528	0.428949	2.50678	0.0121837	0.104729	1980
ENSMUSG00000002957	Ap2a2	protein_coding	371.334	-0.166425	0.167441	-0.993933	0.320256	0.644055	1981
ENSMUSG00000022285	Ywhaz	protein_coding	370.439	0.0230986	0.211085	0.109428	0.912863	0.975026	1982
ENSMUSG00000041528	Rnf123	protein_coding	370.376	-0.136838	0.150975	-0.906362	0.364744	0.686367	1983
ENSMUSG00000027522	Stx16	protein_coding	370.317	-0.162727	0.163243	-0.996842	0.318841	0.642689	1984
ENSMUSG00000074141	Il4i1	protein_coding	370.24	-0.323986	0.170169	-1.90391	0.0569221	0.254766	1985
ENSMUSG00000025964	Adam23	protein_coding	369.857	0.191374	0.172644	1.10849	0.26765	0.587051	1986
ENSMUSG00000048782	Insc	protein_coding	369.431	0.871187	0.164725	5.28873	1.2317e-07	2.20933e-05	1987
ENSMUSG00000039770	Ypel5	protein_coding	369.36	0.309456	0.307469	1.00646	0.314193	0.63875	1988
[truncated: 15,375 more rows]

## Sheet: LHFD_exon_DESeq2_result
gene_id	gene_name	gene_biotype	baseMean	log2FoldChange	lfcSE	stat	pvalue	padj	baseMeanRank
[truncated: 15,593 more rows]

[truncated: 1 more sheets: LHFD_intron_DESeq2_result]
